# Supplementary material for: Tandem Mass Tag (TMT)-based quantitative proteomics reveals potential targets associated with onset of Sub-clinical Mastitis in cows
Source: Sci Rep. 2020 Jun 9;10:9321. doi: 10.1038/s41598-020-66211-6 (PMC7283279; doi:10.1038/s41598-020-66211-6)
Supplement: Supplementary file 1 — Supplementary Information1. [file 41598_2020_66211_MOESM1_ESM.xlsx]

## Sheet: Experiment 1
Protein	MW [kDa]	pI	Scores	#Peptides	Fold Change (SCM vs N)	Fold Change Median(CM vs N)
Tax_Id=9913 Gene_Symbol=Hypothertical Protein	212.6	7.9	121.8 (M:121.8)	4	22.7	19.65
Tax_Id=9913 Gene_Symbol=GCLC glutamate--cysteine ligase catalytic subunit	69.0	5.9	39.9 (M:39.9)	2	6.27	8.43
Tax_Id=9913 Gene_Symbol=PYGB Glycogen phosphorylase, brain form	96.3	6.8	30.3 (M:30.3)	2	6.1	7.9
Tax_Id=9913 Gene_Symbol=TMC2 transmembrane channel-like protein 2	102.5	9.6	49.7 (M:49.7)	2	6.06	7.47
Tax_Id=9913 Gene_Symbol=- Uncharacterized protein (Fragment)	60.9	6.3	56.4 (M:56.4)	2	5.35	15.24
Tax_Id=9913 Gene_Symbol=LRP2 low-density lipoprotein receptor-related protein 2-like, partial	510.7	5.3	70.0 (M:70.0)	3	5.13	17.30!
Tax_Id=9913 Gene_Symbol=- Uncharacterized protein (Fragment)	291.3	6.1	90.9 (M:90.9)	2	4.46	1.77
Tax_Id=9913 Gene_Symbol=NPHP3 nephrocystin-3	150.8	6.2	40.1 (M:40.1)	2	4.31	1.58
Tax_Id=9913 Gene_Symbol=CHI3L1 chitinase-3-like protein 1	43.7	8.7	211.3 (M:211.3)	7	4.05	9.99
Tax_Id=9913 Gene_Symbol=PCNTpericentrin	327.0	5.5	257.0 (M:257.0)	5	3.98	3.74
Tax_Id=9913 Gene_Symbol=GPR44 G protein-coupled receptor 44	44.9	10.8	52.3 (M:52.3)	2	3.77	17.70
Tax_Id=9913 Gene_Symbol=EPPK1 Uncharacterized protein	530.6	5.8	103.2 (M:103.2)	3	3.62	3.36
Tax_Id=9913 Gene_Symbol=LZTS2 Leucine zipper putative tumor suppressor 2	72.4	6.2	79.0 (M:79.0)	3	3.61	5.97!
Tax_Id=9913 Gene_Symbol=SIL1 Nucleotide exchange factor SIL1	52.5	5.5	190.7 (M:190.7)	6	3.53	4.57
Tax_Id=9913 Gene_Symbol=NT5C1A cytosolic 5'-nucleotidase	40.6	6.0	46.4 (M:46.4)	2	3.5	1.48
Tax_Id=9913 Gene_Symbol=LOC507022 olfactory receptor MOR101-2-like	36.3	8.0	15.8 (M:15.8)	1	3.3	4.32
Tax_Id=9913 Gene_Symbol=FER1L6 dysferlin-like	210.4	5.9	35.5 (M:35.5)	2	3.3	4.78
Tax_Id=9913 Gene_Symbol=SART1 Uncharacterized protein	90.7	5.7	32.9 (M:32.9)	2	3.25	3.34
Tax_Id=9913 Gene_Symbol=ALDH16A1 Aldehyde dehydrogenase family 16 member A1	85.1	6.0	58.3 (M:58.3)	2	3.22	1.27
Tax_Id=9913 Gene_Symbol=SETMAR Histone-lysine N-methyltransferase SETMAR	34.2	5.2	38.2 (M:38.2)	2	3.18	6.1
Tax_Id=9913 Gene_Symbol=MYH7 Myosin-7	223.5	5.6	180.6 (M:180.6)	4	3.15	4.24
Tax_Id=9913 Gene_Symbol=CATHL6 Cathelicidin-6	17.8	9.4	141.4 (M:141.4)	4	3.15	11.23
Tax_Id=9913 Gene_Symbol=LRRCC1 leucine rich repeat and coiled-coil domain containing 1	118.7	5.6	32.8 (M:32.8)	2	3.05	1.01
Tax_Id=9913 Gene_Symbol=NBEA neurobeachin	317.1	5.8	113.7 (M:113.7)	2	2.98	2.25
Tax_Id=9913 Gene_Symbol=GNE bifunctional UDP-N-acetylglucosamine 2-epimerase/N-acetylmannosamine kinase	79.3	6.3	58.5 (M:58.5)	2	2.94	3.08!
Tax_Id=9913 Gene_Symbol=BAZ1A Bromodomain	178.6	6.1	100.0 (M:100.0)	3	2.93	1.13
Tax_Id=9913 Gene_Symbol=LTBP1 186 kDa protein	185.4	5.5	50.4 (M:50.4)	2	2.68	4.78
Tax_Id=9913 Gene_Symbol=ARHGAP11A Uncharacterized protein	109.2	9.3	34.0 (M:34.0)	2	2.65	2.36!
Tax_Id=9913 Gene_Symbol=MED12 mediator of RNA polymerase II transcription subunit 12	240.7	6.7	32.5 (M:32.5)	2	2.52	1.3
Tax_Id=9913 Gene_Symbol=CATSPERB cation channel, sperm-associated, beta	127.6	6.3	56.4 (M:56.4)	3	2.43	2.32
Tax_Id=9913 Gene_Symbol=GDI2 Rab GDP dissociation inhibitor beta	50.5	5.9	160.5 (M:160.5)	6	2.42	3.11!
Tax_Id=9913 Gene_Symbol=MAP4K1 Uncharacterized protein	91.4	8.4	31.3 (M:31.3)	2	2.41	2.63
Tax_Id=9913 Gene_Symbol=ANKRD11 Uncharacterized protein	290.6	6.7	306.8 (M:306.8)	5	2.37	6.26
Tax_Id=9913 Gene_Symbol=GSN Gelsolin	80.7	5.5	460.8 (M:460.8)	15	2.37	4.21
Tax_Id=9913 Gene_Symbol=ATP13A4 cation-transporting P5-ATPase-like	134.9	6.5	46.6 (M:46.6)	2	2.27	1.85
Tax_Id=9913 Gene_Symbol=APC2 adenomatosis polyposis coli 2	242.2	8.8	140.2 (M:140.2)	4	2.24	1.52
Tax_Id=9913 Gene_Symbol=ATP6AP2 Renin receptor	39.5	5.3	77.4 (M:77.4)	2	2.24	3.5
Tax_Id=9913 Gene_Symbol=DIAPH3 protein diaphanous homolog 3	135.2	6.7	181.6 (M:181.6)	3	2.23	2.16
Tax_Id=9913 Gene_Symbol=AKAP10 Uncharacterized protein	67.9	6	68.6 (M:68.6)	2	2.22	2.62
Tax_Id=9913 Gene_Symbol=LOC789672 Uncharacterized protein (Fragment)	134.3	8.5	105.2 (M:105.2)	2	2.21	3.99
Tax_Id=9913 Gene_Symbol=TNS3 Temporarily Assigned Gene name family member (tag-163)-like	154.5	6.1	53.6 (M:53.6)	2	2.19	1.19
Tax_Id=9913 Gene_Symbol=NETO2 neuropilin- and tolloid-like protein 2	66.5	6.4	36.4 (M:36.4)	2	2.15	3.54
Tax_Id=9913 Gene_Symbol=ZBTB16 Zinc finger and BTB domain containing 16	74.3	6	65.4 (M:65.4)	2	2.14	3.03!
Tax_Id=9913 Gene_Symbol=ZNF276 Uncharacterized protein	65.5	9.1	41.7 (M:41.7)	2	2.1	1.84
Tax_Id=9913 Gene_Symbol=ABR Isoform 1 of Active breakpoint cluster region-related protein	97.6	6.1	110.9 (M:110.9)	2	2.1	0.91!
Tax_Id=9913 Gene_Symbol=WBSCR17 Uncharacterized protein	68.3	8.1	44.7 (M:44.7)	2	2.09	4.06
Tax_Id=9913 Gene_Symbol=STAU2 STAU2 protein	59	9.5	58.5 (M:58.5)	2	2.08	4.44
Tax_Id=9913 Gene_Symbol=TRANK1 tetratricopeptide repeat and ankyrin repeat containing 1	339.4	6.1	175.8 (M:175.8)	5	2.05	2.50
Tax_Id=9913 Gene_Symbol=LOC100298754 dynein, axonemal, heavy chain 5-like	529.9	5.8	416.4 (M:416.4)	10	2.03	3.37
Tax_Id=9913 Gene_Symbol=CADPS2 Uncharacterized protein	143.5	5.8	64.4 (M:64.4)	3	2.03	1.63
Tax_Id=9913 Gene_Symbol=LBP Lipopolysaccharide-binding protein	53.7	6.6	132.3 (M:132.3)	3	2.02	2.82
Tax_Id=9913 Gene_Symbol=LOC617696 similar to complement component 4A	192.9	7.2	490.8 (M:490.8)	16	2	4.82
Tax_Id=9913 Gene_Symbol=C4A Uncharacterized protein	192.7	7.2	477.4 (M:477.4)	16	2	4.82
Tax_Id=9913 Gene_Symbol=FLRT3 leucine-rich repeat transmembrane protein FLRT3	73.1	7.6	127.2 (M:127.2)	4	1.97	2.38!
Tax_Id=9913 Gene_Symbol=RNF40 ring finger protein 40	113.6	6.1	52.2 (M:52.2)	3	1.97	2.37
Tax_Id=9913 Gene_Symbol=ARL13B ADP-ribosylation factor-like 13B	47	5.9	54.2 (M:54.2)	2	1.97	2.3
Tax_Id=9913 Gene_Symbol=VPS13C Uncharacterized protein	422.8	6.3	209.2 (M:209.2)	7	1.94	2.60
Tax_Id=9913 Gene_Symbol=LOC100297408 Uncharacterized protein	57.3	9.6	115.7 (M:115.7)	3	1.94	2.99
Tax_Id=9913 Gene_Symbol=NFKB2 Uncharacterized protein	97	5.9	59.5 (M:59.5)	2	1.94	3.36
Tax_Id=9913 Gene_Symbol=SYCP2 synaptonemal complex protein 2	172.0	8.7	136.9 (M:136.9)	3	1.92	2.15!
Tax_Id=9913 Gene_Symbol=PIGR Isoform Long of Polymeric immunoglobulin receptor	82.4	7.1	1695.5 (M:1695.5)	46	1.91	3.68
Tax_Id=9913 Gene_Symbol=CCNL1 Uncharacterized protein	59.7	10.7	36.2 (M:36.2)	2	1.9	2.31
Tax_Id=9913 Gene_Symbol=- Uncharacterized protein	83.5	9.4	42.4 (M:42.4)	2	1.89	3.38
Tax_Id=9913 Gene_Symbol=PPIC Peptidyl-prolyl cis-trans isomerase C	22.8	8.8	43.2 (M:43.2)	3	1.88	1.11
Tax_Id=9913 Gene_Symbol=LTBP2 Uncharacterized protein	211.4	5.6	42.2 (M:42.2)	2	1.88	0.99!
Tax_Id=9913 Gene_Symbol=GCC1 Uncharacterized protein	87.5	5.7	48.7 (M:48.7)	2	1.88	2.09
Tax_Id=9913 Gene_Symbol=B4GALT1 Isoform Short of Beta-1,4-galactosyltransferase 1	43.5	9.3	347.8 (M:347.8)	8	1.74	1.75
Tax_Id=9913 Gene_Symbol=IGL@ IGL@ protein	24.6	5.8	1920.6 (M:1920.6)	52	1.74	1.40
Tax_Id=9913 Gene_Symbol=SLC6A8 Sodium- and chloride-dependent creatine transporter 1	70.6	5.7	33.6 (M:33.6)	2	1.74	2.13
Tax_Id=9913 Gene_Symbol=ATP2B3 plasma membrane calcium-transporting ATPase 3	132.8	5.6	43.7 (M:43.7)	2	1.74	3.24
Tax_Id=9913 Gene_Symbol=PSMC1 Proteasome 26S ATPase subunit 1	49.2	5.9	33.0 (M:33.0)	2	1.74	2.39
Tax_Id=9913 Gene_Symbol=NCAPH Condensin complex subunit 2	80.6	4.9	43.8 (M:43.8)	2	1.73	0.46!
Tax_Id=9913 Gene_Symbol=NLRC3 NLR family, CARD domain containing 3	114.6	8.7	39.1 (M:39.1)	2	1.73	1.77
Tax_Id=9913 Gene_Symbol=SYNE1 spectrin repeat containing, nuclear envelope 1, partial	389.5	5.1	221.3 (M:221.3)	5	1.72	2.50
Tax_Id=9913 Gene_Symbol=USP1 Ubiquitin carboxyl-terminal hydrolase 1	88.4	5.2	35.0 (M:35.0)	2	1.72	2.77
Tax_Id=9913 Gene_Symbol=PRKD1 protein kinase D1-like	114	7.4	49.2 (M:49.2)	2	1.72	2.25
Tax_Id=9913 Gene_Symbol=CYSLTR1 CYSLTR1 protein	39	9.4	58.1 (M:58.1)	3	1.71	2.59!
Tax_Id=9913 Gene_Symbol=ZHX1 Zinc fingers and homeoboxes 1	98.1	5.7	81.2 (M:81.2)	3	1.7	1.38
Tax_Id=9913 Gene_Symbol=IDS iduronate 2-sulfatase	61.1	5.5	33.1 (M:33.1)	2	1.7	1.56
Tax_Id=9913 Gene_Symbol=CD14 Monocyte differentiation antigen CD14	39.9	5.5	267.2 (M:267.2)	8	1.7	2.14
Tax_Id=9913 Gene_Symbol=MTIF2 Translation initiation factor IF-2, mitochondrial	81.7	8.1	162.2 (M:162.2)	5	1.69	1.26
Tax_Id=9913 Gene_Symbol=CFTR Cystic fibrosis transmembrane conductance regulator	167.7	9.2	130.3 (M:130.3)	3	1.68	4.94
Tax_Id=9913 Gene_Symbol=ACACB acetyl-CoA carboxylase 2	273.0	6.0	81.6 (M:81.6)	2	1.68	2.36
Tax_Id=9913 Gene_Symbol=SERPINA3-1 Serpin A3-1	46.2	5.7	587.9 (M:587.9)	19	1.68	1.41
Tax_Id=9913 Gene_Symbol=ANKRD11 Uncharacterized protein	290.6	6.7	104.1 (M:104.1)	2	1.68	2.09
Tax_Id=9913 Gene_Symbol=GPR101 G protein-coupled receptor 101	55.7	6	34.8 (M:34.8)	2	1.68	1.69
Tax_Id=9913 Gene_Symbol=INTS8 Uncharacterized protein	113.5	6.7	37.5 (M:37.5)	2	1.68	2.2
Tax_Id=9913 Gene_Symbol=TXNDC9 Thioredoxin domain-containing protein 9	26.5	5.8	59.7 (M:59.7)	3	1.67	1.14
Tax_Id=9913 Gene_Symbol=- Uncharacterized protein	141.8	6.7	66.1 (M:66.1)	3	1.66	1.71
Tax_Id=9913 Gene_Symbol=UBR5 E3 ubiquitin-protein ligase UBR5	308.9	5.6	104.4 (M:104.4)	3	1.65	2.02
Tax_Id=9913 Gene_Symbol=C2CD3 Uncharacterized protein	259.3	6.7	86.8 (M:86.8)	3	1.65	1.22
Tax_Id=9913 Gene_Symbol=MYH2 Myosin-2	223.2	5.6	268.5 (M:268.5)	5	1.65
Tax_Id=9913 Gene_Symbol=- Uncharacterized protein (Fragment)	499.0	5.7	225.4 (M:225.4)	5	1.64	1.83
Tax_Id=9913 Gene_Symbol=MAPK6 mitogen-activated protein kinase 6	41.3	5.1	180.6 (M:180.6)	4	1.64	1.83
Tax_Id=9913 Gene_Symbol=SPP1 Osteopontin	30.9	4.5	760.7 (M:760.7)	22	1.6	4.08
Tax_Id=9913 Gene_Symbol=HMHA1 beta chimerin-like	125	7.3	36.5 (M:36.5)	2	1.6	1.67
Tax_Id=9913 Gene_Symbol=SGPL1 Uncharacterized protein	63.5	9.3	145.5 (M:145.5)	4	1.59	1.20
Tax_Id=9913 Gene_Symbol=LPIN2 lipin 2	127.5	5.8	52.2 (M:52.2)	2	1.59	1.45
Tax_Id=9913 Gene_Symbol=MLL Uncharacterized protein (Fragment)	417.9	9.2	259.0 (M:259.0)	6	1.59	1.27
Tax_Id=9913 Gene_Symbol=DNM2 Uncharacterized protein	98.2	7.0	92.0 (M:92.0)	3	1.58	1.02
Tax_Id=9913 Gene_Symbol=KDM5A lysine-specific demethylase 5A	192.1	6.2	130.8 (M:130.8)	2	1.58	2.19
Tax_Id=9913 Gene_Symbol=GPSM1 G-protein signaling modulator 1	77.6	6.2	38.3 (M:38.3)	2	1.58	1.17
Tax_Id=9913 Gene_Symbol=ERAP2 Endoplasmic reticulum aminopeptidase 2	109.6	6.2	55.2 (M:55.2)	2	1.58	2.25
Tax_Id=9913 Gene_Symbol=LPO Lactoperoxidase	80.6	8.8	1519.5 (M:1519.5)	44	1.57	1.63
Tax_Id=9913 Gene_Symbol=RNASE4;ANG Ribonuclease, RNase A family, 4	16.9	9.2	253.3 (M:253.3)	5	1.55	3.24!
Tax_Id=9913 Gene_Symbol=TGFBR3 transforming growth factor, beta receptor III	94.5	5.7	93.5 (M:93.5)	4	1.55	1.52!
Tax_Id=9913 Gene_Symbol=FLNA filamin-A	281	5.8	83.4 (M:83.4)	3	1.55	2.1
Tax_Id=9913 Gene_Symbol=PRR14L proline rich 14-like	229.1	5.8	112.0 (M:112.0)	2	1.54
Tax_Id=9913 Gene_Symbol=BRSK1 BR serine/threonine-protein kinase 1-like	90.2	9.3	50.7 (M:50.7)	2	1.54	1.68
Tax_Id=9913 Gene_Symbol=ALDH18A1 Uncharacterized protein	87.1	6.9	35.5 (M:35.5)	2	1.54	4.22
Tax_Id=9913 Gene_Symbol=FGA Fibrinogen alpha chain	67.0	6.7	641.9 (M:641.9)	16	1.53	1.30
Tax_Id=9913 Gene_Symbol=LCOR ligand-dependent corepressor-like	168.9	6.3	43.7 (M:43.7)	2	1.52
Tax_Id=9913 Gene_Symbol=ZFYVE1 Uncharacterized protein	88.1	7.8	51.5 (M:51.5)	2	1.51	2.16
Tax_Id=9913 Gene_Symbol=PPP1R2 Protein phosphatase inhibitor 2	23	4.6	40.3 (M:40.3)	2	1.51	2.37
Tax_Id=9913 Gene_Symbol=LOC524810 Putative uncharacterized protein	51.6	6.2	613.9 (M:613.9)	17	1.5	2.19
Tax_Id=9913 Gene_Symbol=THBS1 Thrombospondin-1	129.5	4.7	556.6 (M:556.6)	19	1.46	2.48!
Tax_Id=9913 Gene_Symbol=ANK2 ankyrin 2	435.7	5.0	234.0 (M:234.0)	3	1.45	1.01
Tax_Id=9913 Gene_Symbol=- 220 kDa protein	219.6	8.7	231.9 (M:231.9)	7	1.41	0.94
Tax_Id=9913 Gene_Symbol=ITIH1 Inter-alpha-trypsin inhibitor heavy chain H1	101.2	7.0	112.9 (M:112.9)	4	1.41	1.75
Tax_Id=9913 Gene_Symbol=FXR2 fragile X mental retardation, autosomal homolog 2	72.0	6.3	91.3 (M:91.3)	4	1.41	3.80!
Tax_Id=9913 Gene_Symbol=HK1 Hexokinase-1	103	6.6	66.8 (M:66.8)	4	1.41	1.4
Tax_Id=9913 Gene_Symbol=CLIP1 Uncharacterized protein	161.9	5.2	100.2 (M:100.2)	4	1.4	1.54
Tax_Id=9913 Gene_Symbol=MED13L mediator complex subunit 13-like	291.9	6.6	163.0 (M:163.0)	5	1.39	1.48
Tax_Id=9913 Gene_Symbol=COL22A1 collagen, type XXII, alpha 1-like	159.0	6.8	58.1 (M:58.1)	2	1.39	1.50
Tax_Id=9913 Gene_Symbol=UBTF upstream binding transcription factor, RNA polymerase I isoform 1	87.8	5.9	32.8 (M:32.8)	2	1.39	1.61
Tax_Id=9913 Gene_Symbol=MGC151921 Odorant-binding protein-like	19.6	4.6	208.1 (M:208.1)	7	1.38	1.39
Tax_Id=9913 Gene_Symbol=FSIP2 Uncharacterized protein	770.5	6.1	394.5 (M:394.5)	6	1.38	0.78
Tax_Id=9913 Gene_Symbol=CCDC146 coiled-coil domain-containing protein 146	113.1	7.6	165.6 (M:165.6)	2	1.38	0.95
Tax_Id=9913 Gene_Symbol=HECTD2 HECT domain containing 2	88.0	8.2	68.3 (M:68.3)	2	1.38	0.78
Tax_Id=9913 Gene_Symbol=TTN titin	3713.5	6.1	2156.5 (M:2156.5)	45	1.38	1.54!
Tax_Id=9913 Gene_Symbol=- Uncharacterized protein	18.3	5.1	961.8 (M:961.8)	23	1.38	2.68!
Tax_Id=9913 Gene_Symbol=C8B complement component 8, beta polypeptide	66.6	8.4	84.8 (M:84.8)	2	1.38	2.31
Tax_Id=9913 Gene_Symbol=BAHCC1 BAH domain and coiled-coil containing 1	267.4	9.0	178.4 (M:178.4)	6	1.37	1.29
Tax_Id=9913 Gene_Symbol=LSM4 U6 snRNA-associated Sm-like protein LSm4	15.3	10	183.5 (M:183.5)	4	1.37	1.58!
Tax_Id=9913 Gene_Symbol=CSN1S1 Alpha-S1-casein	24.5	5.0	1456.8 (M:1456.8)	33	1.36	2.99!
Tax_Id=9913 Gene_Symbol=ARAP2 ArfGAP with RhoGAP domain, ankyrin repeat and PH domain 2	194.7	6.5	170.2 (M:170.2)	4	1.35	1.20
Tax_Id=9913 Gene_Symbol=OSBP2 Oxysterol-binding protein	101.8	6.3	66.4 (M:66.4)	3	1.35	0.90!
Tax_Id=9913 Gene_Symbol=NEFL Neurofilament light polypeptide	62.6	4.6	49.5 (M:49.5)	3	1.35	1.32!
Tax_Id=9913 Gene_Symbol=C9H6orf103 calpain-7-like protein	186.1	8.6	132.9 (M:132.9)	2	1.34	2.74
Tax_Id=9913 Gene_Symbol=KIF13B axonal transport of synaptic vesicles isoform 2	205.6	5.6	179.7 (M:179.7)	5	1.34	1.18!
Tax_Id=9913 Gene_Symbol=CDCP1 CUB domain containing protein 1-like	93.1	8.6	93.8 (M:93.8)	3	1.34	1.26!
Tax_Id=9913 Gene_Symbol=DNAH7 dynein heavy chain 7, axonemal	461	5.8	86.4 (M:86.4)	3	1.34	1.56
Tax_Id=9913 Gene_Symbol=HIP1 huntingtin-interacting protein 1	116.4	5.3	137.7 (M:137.7)	4	1.33	1.55
Tax_Id=9913 Gene_Symbol=DST dystonin	647.2	5.7	386.0 (M:386.0)	3	1.33	1.17
Tax_Id=9913 Gene_Symbol=KCNV2 potassium channel, subfamily V, member 2	73.0	5.4	264.1 (M:264.1)	3	1.32	1.31
Tax_Id=9913 Gene_Symbol=CSN1S2 Alpha-S2-casein	26.0	8.5	1309.8 (M:1309.8)	38	1.32	2.13
Tax_Id=9913 Gene_Symbol=CDK12 Cyclin-dependent kinase 12	164.4	9.4	142.0 (M:142.0)	3	1.32	1.61
Tax_Id=9913 Gene_Symbol=LOC787201;LOC519132 Uncharacterized protein	38.5	6.5	220.2 (M:220.2)	6	1.31	3.51
Tax_Id=9913 Gene_Symbol=FN1 Fibronectin	272.0	5.3	222.3 (M:222.3)	7	1.05	1.32
Tax_Id=9913 Gene_Symbol=CASKIN2 Uncharacterized protein	125.9	6.8	134.7 (M:134.7)	5	1.02	0.68
Tax_Id=9913 Gene_Symbol=LALBA Alpha-lactalbumin	16.2	4.9	1723.6 (M:1723.6)	41	1.02	0.81!
Tax_Id=9913 Gene_Symbol=PTK7 tyrosine-protein kinase-like 7	118	6.5	39.5 (M:39.5)	2	1.02	1.59
Tax_Id=9913 Gene_Symbol=ERN1 inositol-requiring 1 alpha-like	110.9	5.9	34.7 (M:34.7)	2	1.02	1.36
Tax_Id=9913 Gene_Symbol=PIBF1 Uncharacterized protein	89.8	6.2	145.7 (M:145.7)	6	1.01	1.19
Tax_Id=9913 Gene_Symbol=USP16 Ubiquitin carboxyl-terminal hydrolase 16	94	6	85.3 (M:85.3)	3	1.01	1.54!
Tax_Id=9913 Gene_Symbol=MAPK8 mitogen-activated protein kinase 8	44.0	7.1	80.6 (M:80.6)	2	1	0.65
Tax_Id=9913 Gene_Symbol=SERPINA3-7 Endopin 2B	47.0	5.8	422.6 (M:422.6)	15	1	1.12
Tax_Id=9913 Gene_Symbol=SERPINA3-7 Endopin 2C	46.7	6.0	407.2 (M:407.2)	12	1	1.12
Tax_Id=9913 Gene_Symbol=ITGA4 Integrin alpha-4 subunit	115.4	6.6	41.0 (M:41.0)	2	0.99	3.11!
Tax_Id=9913 Gene_Symbol=NCKAP5 NCK-associated protein 5	211.3	8.5	183.1 (M:183.1)	5	0.98	0.82
Tax_Id=9913 Gene_Symbol=KNG1 Isoform LMW of Kininogen-2	48.1	5.7	381.7 (M:381.7)	15	0.98	0.91
Tax_Id=9913 Gene_Symbol=KNG1 Isoform LMW of Kininogen-1	48.4	5.9	355.3 (M:355.3)	14	0.98	0.91
Tax_Id=9913 Gene_Symbol=HSP90AB1 Heat shock protein HSP 90-beta	83.2	5	57.6 (M:57.6)	2	0.98	4.49
Tax_Id=9913 Gene_Symbol=NAPRT1 Isoform 1 of Nicotinate phosphoribosyltransferase	57.8	6.7	81.1 (M:81.1)	3	0.97	0.61
Tax_Id=9913 Gene_Symbol=TEX14 testis expressed 14 isoform 1	160.4	5.4	93.5 (M:93.5)	2	0.97	1.70
Tax_Id=9913 Gene_Symbol=ATP11C ATPase, class VI, type 11C	91.6	5.4	61.9 (M:61.9)	2	0.96	1.49
Tax_Id=9913 Gene_Symbol=MRPS15 mitochondrial ribosomal protein S15	29.2	10	35.8 (M:35.8)	2	0.96	2.52
Tax_Id=9913 Gene_Symbol=BGN Biglycan	41.6	6.8	50.0 (M:50.0)	2	0.96	1.42
Tax_Id=9913 Gene_Symbol=PAEP Beta-lactoglobulin	19.9	4.9	3668.5 (M:3668.5)	64	0.95	0.63!
Tax_Id=9913 Gene_Symbol=ITIH2 ITIH2 protein	106.1	7.9	187.9 (M:187.9)	5	0.94	0.66
Tax_Id=9913 Gene_Symbol=NIN 207 kDa protein	207.3	5.1	104.8 (M:104.8)	4	0.94	0.73
Tax_Id=9913 Gene_Symbol=SYNPO2 Uncharacterized protein	135.1	8.8	35.9 (M:35.9)	2	0.94	1.15
Tax_Id=9913 Gene_Symbol=MAGI1 membrane associated guanylate kinase, WW and PDZ domain containing 1	159.9	7.3	64.6 (M:64.6)	2	0.94	1.45
Tax_Id=9913 Gene_Symbol=CFB Complement factor B (Fragment)	85.3	7.9	562.7 (M:562.7)	19	0.93	1.09
Tax_Id=9913 Gene_Symbol=RNPEP Aminopeptidase B	71.9	5.5	41.4 (M:41.4)	2	0.93	1.2
Tax_Id=9913 Gene_Symbol=THBS2 Thrombospondin-2	129.8	4.6	39.1 (M:39.1)	2	0.93	0.02
Tax_Id=9913 Gene_Symbol=GNGT2 Guanine nucleotide-binding protein G(I)/G(S)/G(O) subunit gamma-T2	7.7	5.5	43.5 (M:43.5)	2	0.93	1.46
Tax_Id=9913 Gene_Symbol=CCDC66 coiled-coil domain containing 66	125.9	9.0	175.5 (M:175.5)	6	0.92	1.07
Tax_Id=9913 Gene_Symbol=USP9X ubiquitin specific peptidase 9, X-linked isoform 2	290.1	5.5	153.5 (M:153.5)	4	0.92	2.10
Tax_Id=9913 Gene_Symbol=TRIM55 tripartite motif-containing 55 isoform 2	50.5	4.7	35.3 (M:35.3)	2	0.9	2.50!
Tax_Id=9913 Gene_Symbol=HPSE Heparanase	61	9.3	100.6 (M:100.6)	3	0.9	1.38
Tax_Id=9913 Gene_Symbol=WDR19 Fzr1 protein-like	151.7	6	34.6 (M:34.6)	2	0.89	1.41
Tax_Id=9913 Gene_Symbol=GIMAP7 GTPase, IMAP family member 7	34.0	8.0	148.1 (M:148.1)	4	0.88	1.19
Tax_Id=9913 Gene_Symbol=CALML4 Calmodulin-like protein 4	17.8	7.7	77.2 (M:77.2)	2	0.88	3.03
Tax_Id=9913 Gene_Symbol=WDR3 Uncharacterized protein	106.5	6.2	70.4 (M:70.4)	3	0.87	0.73
Tax_Id=9913 Gene_Symbol=SH2B1 SH2B adapter protein 2-like isoform 2	70.6	5.8	28.8 (M:28.8)	2	0.87	1.04
Tax_Id=9913 Gene_Symbol=PAG20 Pregnancy-associated glycoprotein-20	42.5	9.7	72.0 (M:72.0)	2	0.87	0.66
Tax_Id=9913 Gene_Symbol=IQGAP1 IQ motif containing GTPase activating protein 1	189.1	6.1	116.7 (M:116.7)	3	0.87	0.87
Tax_Id=9913 Gene_Symbol=CLIP2 Uncharacterized protein	115.8	6.2	64.3 (M:64.3)	2	0.87	0.58
Tax_Id=9913 Gene_Symbol=ACADL Uncharacterized protein	48.5	6.9	38.4 (M:38.4)	2	0.87	2.31!
Tax_Id=9913 Gene_Symbol=APOA2 Apolipoprotein A-II	11.2	7.8	109.9 (M:109.9)	2	0.87	0.74!
Tax_Id=9913 Gene_Symbol=HK2 hexokinase 2	102.3	5.7	52.9 (M:52.9)	2	0.87	1.37
Tax_Id=9913 Gene_Symbol=EEF1A1 Elongation factor 1-alpha 1	50.1	9.1	96.6 (M:96.6)	2	0.86	1.27!
Tax_Id=9913 Gene_Symbol=IGF2R Cation-independent mannose-6-phosphate receptor	274.4	5.6	99.1 (M:99.1)	4	0.85	0.83
Tax_Id=9913 Gene_Symbol=PLCB4 Isoform 2A of 1-phosphatidylinositol-4,5-bisphosphate phosphodiesterase beta-4 (Fragment)	103.6	6.5	36.6 (M:36.6)	2	0.85	1.3
Tax_Id=9913 Gene_Symbol=ATP7A copper-transporting ATPase 1	163.2	6	51.2 (M:51.2)	2	0.82	1.50!
Tax_Id=9913 Gene_Symbol=- Uncharacterized protein	1109.7	5.4	439.8 (M:439.8)	8	0.81	0.68!
Tax_Id=9913 Gene_Symbol=DYNC1H1 Uncharacterized protein	531.7	6.0	400.4 (M:400.4)	6	0.79	0.40!
Tax_Id=9913 Gene_Symbol=SERPINA3-3 Serpin A3-4	46.3	5.9	592.5 (M:592.5)	18	0.78	1.00
Tax_Id=9913 Gene_Symbol=SERPINA3-8 Uncharacterized protein	46.9	5.8	277.3 (M:277.3)	10	0.78	1.00
Tax_Id=9913 Gene_Symbol=CHD2 Uncharacterized protein	64.4	9.7	57.1 (M:57.1)	2	0.78	1.77
Tax_Id=9913 Gene_Symbol=CD44 Uncharacterized protein	39.9	6.4	63.2 (M:63.2)	2	0.77	1.29
Tax_Id=9913 Gene_Symbol=GP2 Glycoprotein 2	59.2	4.7	555.1 (M:555.1)	18	0.77	1.12
Tax_Id=9913 Gene_Symbol=DDX5 DEAD (Asp-Glu-Ala-Asp) box polypeptide 5 isoform 1	60.5	9.2	30.3 (M:30.3)	2	0.76	1.12
Tax_Id=9913 Gene_Symbol=NCL nucleolin	77.8	4.6	142.3 (M:142.3)	5	0.74	1.73!
Tax_Id=9913 Gene_Symbol=LOC100335896 centrosomal protein 192kDa-like	268.6	5.2	97.4 (M:97.4)	2	0.73	0.81
Tax_Id=9913 Gene_Symbol=LBR Uncharacterized protein	71.2	9.4	34.0 (M:34.0)	2	0.7	0.74
Tax_Id=9913 Gene_Symbol=LDHC L-lactate dehydrogenase	36.2	7.6	56.4 (M:56.4)	2	0.69	0.87
Tax_Id=9913 Gene_Symbol=XDH Xanthine dehydrogenase/oxidase	146.7	8.0	2138.4 (M:2138.4)	63	0.63	2.11
Tax_Id=9913 Gene_Symbol=MDH1B Putative malate dehydrogenase 1B	53.1	6.8	70.7 (M:70.7)	3	0.63	1.62
Tax_Id=9913 Gene_Symbol=ANLN hypothetical protein, partial	116.2	8.1	144.2 (M:144.2)	3	0.61	1.02!
Tax_Id=9913 Gene_Symbol=GAD2 Uncharacterized protein	65.4	6.6	92.3 (M:92.3)	2	0.61	1.05
Tax_Id=9913 Gene_Symbol=MYO18A Uncharacterized protein	232.6	6.1	99.0 (M:99.0)	5	0.6	2.31
Tax_Id=9913 Gene_Symbol=CLASP2 Uncharacterized protein	168.1	8.6	40.0 (M:40.0)	2	0.57	1.1
Tax_Id=9913 Gene_Symbol=PLIN2 Uncharacterized protein	45.1	8.6	240.6 (M:240.6)	8	0.54	1.10
Tax_Id=9913 Gene_Symbol=TPP1 Tripeptidyl-peptidase 1	61.3	6.3	53.3 (M:53.3)	2	0.54	0.88!
Tax_Id=9913 Gene_Symbol=NEK8 Uncharacterized protein	75.1	8	96.6 (M:96.6)	3	0.53	5.45!
Tax_Id=9913 Gene_Symbol=FILIP1 filamin-A-interacting protein 1	137.5	8.4	56.4 (M:56.4)	3	0.31	1.2
Tax_Id=9913 Gene_Symbol=E2F5 E2F transcription factor 5-like	34.2	4.9	63.4 (M:63.4)	2	0.25	0.8
Tax_Id=9913 Gene_Symbol=CENPN Centromere protein N	39.4	8.9	53.1 (M:53.1)	2	0.13	2.81!
Tax_Id=9913 Gene_Symbol= low-density lipoprotein receptor-related protein 2-like	523.0	5.0	139.8 (M:139.8)	3
Tax_Id=9913 Gene_Symbol=- 105 kDa protein	105.1	9.1	39.6 (M:39.6)	2
Tax_Id=9913 Gene_Symbol=- 11 kDa protein	11.1	8.0	354.9 (M:354.9)	8
Tax_Id=9913 Gene_Symbol=- 117 kDa protein	117.1	4.9	49.6 (M:49.6)	2
Tax_Id=9913 Gene_Symbol=- 145 kDa protein	144.9	7.3	129.1 (M:129.1)	3
Tax_Id=9913 Gene_Symbol=- 158 kDa protein	158.0	5.6	63.4 (M:63.4)	2
Tax_Id=9913 Gene_Symbol=- 163 kDa protein	162.6	8.4	89.0 (M:89.0)	2
Tax_Id=9913 Gene_Symbol=- 236 kDa protein	236.2	8.2	147.5 (M:147.5)	4
Tax_Id=9913 Gene_Symbol=- 50 kDa protein	49.9	5.3	937.6 (M:937.6)	22
Tax_Id=9913 Gene_Symbol=- 55 kDa protein	55.3	9.5	57.2 (M:57.2)	2
Tax_Id=9913 Gene_Symbol=- 61 kDa protein	60.5	9.4	62.1 (M:62.1)	2
Tax_Id=9913 Gene_Symbol=- 75 kDa protein	74.7	4.5	31.0 (M:31.0)	2
Tax_Id=9913 Gene_Symbol=- 96 kDa protein	95.9	9.3	34.8 (M:34.8)	2
Tax_Id=9913 Gene_Symbol=- BCL2-like protein 11 (Fragment)	19.4	9.3	44.5 (M:44.5)	2
Tax_Id=9913 Gene_Symbol=- CLPTM1L protein (Fragment)	44.0	6.3	43.7 (M:43.7)	2
Tax_Id=9913 Gene_Symbol=- Nucleolar protein NOP52	46.5	5.1	28.9 (M:28.9)	2
Tax_Id=9913 Gene_Symbol=- Protein	42.4	4.9	849.7 (M:849.7)	23
Tax_Id=9913 Gene_Symbol=- Putative uncharacterized protein	24.5	6.6	1955.4 (M:1955.4)	53
Tax_Id=9913 Gene_Symbol=- Putative uncharacterized protein	24.7	7.5	1829.2 (M:1829.2)	50
Tax_Id=9913 Gene_Symbol=- Reverse transcriptase-like	38.4	10.1	84.3 (M:84.3)	3
Tax_Id=9913 Gene_Symbol=- Uncharacterized protein	160.6	5.2	349.2 (M:349.2)	9
Tax_Id=9913 Gene_Symbol=- Uncharacterized protein	110.2	6.3	55.0 (M:55.0)	3
Tax_Id=9913 Gene_Symbol=- Uncharacterized protein	225.9	8.5	207.5 (M:207.5)	6
Tax_Id=9913 Gene_Symbol=- Uncharacterized protein	24.7	7.5	1893.2 (M:1893.2)	52
Tax_Id=9913 Gene_Symbol=- Uncharacterized protein	64.4	8.4	59.9 (M:59.9)	3
Tax_Id=9913 Gene_Symbol=- Uncharacterized protein	93.6	9.3	220.7 (M:220.7)	8
Tax_Id=9913 Gene_Symbol=- Uncharacterized protein	504.5	5.1	226.3 (M:226.3)	5
Tax_Id=9913 Gene_Symbol=- Uncharacterized protein	190.9	5.4	163.7 (M:163.7)	5
Tax_Id=9913 Gene_Symbol=- Uncharacterized protein	68.4	6.1	88.5 (M:88.5)	5
Tax_Id=9913 Gene_Symbol=- Uncharacterized protein	546.8	5.8	375.2 (M:375.2)	4
Tax_Id=9913 Gene_Symbol=- Uncharacterized protein	611.7	5.6	230.4 (M:230.4)	4
Tax_Id=9913 Gene_Symbol=- Uncharacterized protein	526.2	6.1	194.1 (M:194.1)	4
Tax_Id=9913 Gene_Symbol=- Uncharacterized protein	268.7	5.2	152.4 (M:152.4)	4
Tax_Id=9913 Gene_Symbol=- Uncharacterized protein	193.7	5.1	149.3 (M:149.3)	4
Tax_Id=9913 Gene_Symbol=- Uncharacterized protein	509.2	5.6	147.7 (M:147.7)	4
Tax_Id=9913 Gene_Symbol=- Uncharacterized protein	173.4	8.1	112.8 (M:112.8)	4
Tax_Id=9913 Gene_Symbol=- Uncharacterized protein	190.6	8.1	98.2 (M:98.2)	4
Tax_Id=9913 Gene_Symbol=- Uncharacterized protein	41.4	9.2	95.9 (M:95.9)	4
Tax_Id=9913 Gene_Symbol=- Uncharacterized protein	30.5	10.3	91.6 (M:91.6)	4
Tax_Id=9913 Gene_Symbol=- Uncharacterized protein	43.2	9.2	89.6 (M:89.6)	4
Tax_Id=9913 Gene_Symbol=- Uncharacterized protein	280.9	5.3	89.4 (M:89.4)	4
Tax_Id=9913 Gene_Symbol=- Uncharacterized protein	467.3	5.6	237.0 (M:237.0)	3
Tax_Id=9913 Gene_Symbol=- Uncharacterized protein	293.2	8.5	158.5 (M:158.5)	3
Tax_Id=9913 Gene_Symbol=- Uncharacterized protein	111.9	8.1	137.1 (M:137.1)	3
Tax_Id=9913 Gene_Symbol=- Uncharacterized protein	206.8	6.2	121.5 (M:121.5)	3
Tax_Id=9913 Gene_Symbol=- Uncharacterized protein	63.1	8.0	111.9 (M:111.9)	3
Tax_Id=9913 Gene_Symbol=- Uncharacterized protein	163.4	5.9	108.5 (M:108.5)	3
Tax_Id=9913 Gene_Symbol=- Uncharacterized protein	38.8	8.7	107.3 (M:107.3)	3
Tax_Id=9913 Gene_Symbol=- Uncharacterized protein	189.7	8.5	105.4 (M:105.4)	3
Tax_Id=9913 Gene_Symbol=- Uncharacterized protein	90.8	6.0	97.7 (M:97.7)	3
Tax_Id=9913 Gene_Symbol=- Uncharacterized protein	131.9	6.4	90.0 (M:90.0)	3
Tax_Id=9913 Gene_Symbol=- Uncharacterized protein	72.6	4.9	73.1 (M:73.1)	3
Tax_Id=9913 Gene_Symbol=- Uncharacterized protein	102.1	6.2	70.5 (M:70.5)	3
Tax_Id=9913 Gene_Symbol=- Uncharacterized protein	110.9	6.2	50.4 (M:50.4)	3
Tax_Id=9913 Gene_Symbol=- Uncharacterized protein	153.9	6.2	49.9 (M:49.9)	3
Tax_Id=9913 Gene_Symbol=- Uncharacterized protein	64.5	9.0	46.8 (M:46.8)	3
Tax_Id=9913 Gene_Symbol=- Uncharacterized protein	162.7	5.9	556.8 (M:556.8)	20
Tax_Id=9913 Gene_Symbol=- Uncharacterized protein	116.8	7.0	243.1 (M:243.1)	2
Tax_Id=9913 Gene_Symbol=- Uncharacterized protein	198.1	5.6	147.8 (M:147.8)	2
Tax_Id=9913 Gene_Symbol=- Uncharacterized protein	95.2	6.2	106.6 (M:106.6)	2
Tax_Id=9913 Gene_Symbol=- Uncharacterized protein	272.7	5.8	106.6 (M:106.6)	2
Tax_Id=9913 Gene_Symbol=- Uncharacterized protein	66.0	8.7	106.3 (M:106.3)	2
Tax_Id=9913 Gene_Symbol=- Uncharacterized protein	292.6	6.7	105.0 (M:105.0)	2
Tax_Id=9913 Gene_Symbol=- Uncharacterized protein	105.8	6.1	104.7 (M:104.7)	2
Tax_Id=9913 Gene_Symbol=- Uncharacterized protein	78.2	6.0	100.8 (M:100.8)	2
Tax_Id=9913 Gene_Symbol=- Uncharacterized protein	100.3	8.4	99.5 (M:99.5)	2
Tax_Id=9913 Gene_Symbol=- Uncharacterized protein	26.2	10.2	87.2 (M:87.2)	2
Tax_Id=9913 Gene_Symbol=- Uncharacterized protein	165.6	8.6	86.1 (M:86.1)	2
Tax_Id=9913 Gene_Symbol=- Uncharacterized protein	44.7	5.2	83.9 (M:83.9)	2
Tax_Id=9913 Gene_Symbol=- Uncharacterized protein	340.7	4.3	82.2 (M:82.2)	2
Tax_Id=9913 Gene_Symbol=- Uncharacterized protein	197.1	5.8	80.0 (M:80.0)	2
Tax_Id=9913 Gene_Symbol=- Uncharacterized protein	459.5	6.1	65.1 (M:65.1)	2
Tax_Id=9913 Gene_Symbol=- Uncharacterized protein	115.9	5.6	61.1 (M:61.1)	2
Tax_Id=9913 Gene_Symbol=- Uncharacterized protein	75.7	9.7	57.4 (M:57.4)	2
Tax_Id=9913 Gene_Symbol=- Uncharacterized protein	32.2	9.5	53.2 (M:53.2)	2
Tax_Id=9913 Gene_Symbol=- Uncharacterized protein	63.6	5.3	51.1 (M:51.1)	2
Tax_Id=9913 Gene_Symbol=- Uncharacterized protein	130.0	5.0	45.6 (M:45.6)	2
Tax_Id=9913 Gene_Symbol=- Uncharacterized protein	69.4	6.3	39.8 (M:39.8)	2
Tax_Id=9913 Gene_Symbol=- Uncharacterized protein	46.5	8.5	33.5 (M:33.5)	2
Tax_Id=9913 Gene_Symbol=- Uncharacterized protein	17.5	5.1	31.0 (M:31.0)	2
Tax_Id=9913 Gene_Symbol=- Uncharacterized protein	69.2	4.7	30.3 (M:30.3)	2
Tax_Id=9913 Gene_Symbol=- Uncharacterized protein (Fragment)	138.8	9.2	212.6 (M:212.6)	6
Tax_Id=9913 Gene_Symbol=- Uncharacterized protein (Fragment)	138.3	5.4	217.3 (M:217.3)	5
Tax_Id=9913 Gene_Symbol=- Uncharacterized protein (Fragment)	432.8	5.8	205.8 (M:205.8)	5
Tax_Id=9913 Gene_Symbol=- Uncharacterized protein (Fragment)	118.3	9.4	115.5 (M:115.5)	4
Tax_Id=9913 Gene_Symbol=- Uncharacterized protein (Fragment)	55.5	7.1	59.7 (M:59.7)	4
Tax_Id=9913 Gene_Symbol=- Uncharacterized protein (Fragment)	241.6	6.1	158.3 (M:158.3)	3
Tax_Id=9913 Gene_Symbol=- Uncharacterized protein (Fragment)	157.6	6.0	147.6 (M:147.6)	3
Tax_Id=9913 Gene_Symbol=- Uncharacterized protein (Fragment)	155.4	9.9	132.6 (M:132.6)	3
Tax_Id=9913 Gene_Symbol=- Uncharacterized protein (Fragment)	81.8	8.7	107.0 (M:107.0)	3
Tax_Id=9913 Gene_Symbol=- Uncharacterized protein (Fragment)	51.0	9.1	93.1 (M:93.1)	3
Tax_Id=9913 Gene_Symbol=- Uncharacterized protein (Fragment)	29.3	9.4	69.3 (M:69.3)	3
Tax_Id=9913 Gene_Symbol=- Uncharacterized protein (Fragment)	40.0	8.7	60.8 (M:60.8)	3
Tax_Id=9913 Gene_Symbol=- Uncharacterized protein (Fragment)	65.2	7.9	45.9 (M:45.9)	3
Tax_Id=9913 Gene_Symbol=- Uncharacterized protein (Fragment)	355.9	8.4	170.6 (M:170.6)	2
Tax_Id=9913 Gene_Symbol=- Uncharacterized protein (Fragment)	32.8	8.6	87.4 (M:87.4)	2
Tax_Id=9913 Gene_Symbol=- Uncharacterized protein (Fragment)	71.1	9.2	72.3 (M:72.3)	2
Tax_Id=9913 Gene_Symbol=- Uncharacterized protein (Fragment)	197.2	5.5	68.5 (M:68.5)	2
Tax_Id=9913 Gene_Symbol=- Uncharacterized protein (Fragment)	37.7	9.5	60.5 (M:60.5)	2
Tax_Id=9913 Gene_Symbol=- Uncharacterized protein (Fragment)	149.7	8.9	55.8 (M:55.8)	2
Tax_Id=9913 Gene_Symbol=- Uncharacterized protein (Fragment)	54.1	9.5	49.8 (M:49.8)	2
Tax_Id=9913 Gene_Symbol=- Uncharacterized protein (Fragment)	95.9	9.3	44.6 (M:44.6)	2
Tax_Id=9913 Gene_Symbol=- Uncharacterized protein (Fragment)	105.8	8.3	44.2 (M:44.2)	2
Tax_Id=9913 Gene_Symbol=- Uncharacterized protein (Fragment)	31.2	9.8	41.4 (M:41.4)	2
Tax_Id=9913 Gene_Symbol=- Uncharacterized protein (Fragment)	58.0	8.8	38.0 (M:38.0)	2
Tax_Id=9913 Gene_Symbol=- Uncharacterized protein (Fragment)	71.1	7.4	31.4 (M:31.4)	2
Tax_Id=9913 Gene_Symbol=A1BG Alpha-1B-glycoprotein	53.5	5.3	175.0 (M:175.0)	5
Tax_Id=9913 Gene_Symbol=A2M Alpha-2-macroglobulin	167.5	5.7	752.6 (M:752.6)	23
Tax_Id=9913 Gene_Symbol=AACS Uncharacterized protein	75.0	6.1	109.5 (M:109.5)	3
Tax_Id=9913 Gene_Symbol=AARS Uncharacterized protein	106.6	5.3	91.5 (M:91.5)	2
Tax_Id=9913 Gene_Symbol=AATF apoptosis antagonizing transcription factor	63.9	4.8	65.0 (M:65.0)	3
Tax_Id=9913 Gene_Symbol=ABCA12 ATP-binding cassette, sub-family A (ABC1), member 12	285.5	8.3	34.1 (M:34.1)	2
Tax_Id=9913 Gene_Symbol=ABCA13 ATP binding cassette, sub-family A (ABC1), member 13	598.3	6.3	99.1 (M:99.1)	3
Tax_Id=9913 Gene_Symbol=ABCA4 ABC transporter	257.1	5.9	193.1 (M:193.1)	5
Tax_Id=9913 Gene_Symbol=ABCB7 ATP-binding cassette sub-family B member 7, mitochondrial	83	9.5	37.0 (M:37.0)	2
Tax_Id=9913 Gene_Symbol=ABCC8 Uncharacterized protein	177.2	8.3	107.6 (M:107.6)	4
Tax_Id=9913 Gene_Symbol=ABCG2 ATP-binding cassette, sub-family G (WHITE), member 2	73.1	8.9	145.3 (M:145.3)	5
Tax_Id=9913 Gene_Symbol=ABCG8 Uncharacterized protein	75.1	8.4	58.1 (M:58.1)	2
Tax_Id=9913 Gene_Symbol=ABL1 tyrosine-protein kinase ABL1	124.5	9.0	92.8 (M:92.8)	4
Tax_Id=9913 Gene_Symbol=ABL2 tyrosine-protein kinase ABL2	128.0	8.3	162.6 (M:162.6)	4
Tax_Id=9913 Gene_Symbol=ACOT13 Uncharacterized protein	16.8	9.3	54.8 (M:54.8)	2
Tax_Id=9913 Gene_Symbol=ACP5 uteroferrin-like	38.2	9.5	72.5 (M:72.5)	2
Tax_Id=9913 Gene_Symbol=ACSL6 Uncharacterized protein	78.0	6.1	41.5 (M:41.5)	2
Tax_Id=9913 Gene_Symbol=ACTB Actin, cytoplasmic 1	41.7	5.3	353.2 (M:353.2)	11
Tax_Id=9913 Gene_Symbol=ACTG1 Actin, cytoplasmic 2	41.8	5.3	651.8 (M:651.8)	17
Tax_Id=9913 Gene_Symbol=ACTN4 Alpha-actinin-4	104.9	5.3	34.5 (M:34.5)	2
Tax_Id=9913 Gene_Symbol=ADAM28 Disintegrin and metalloproteinase domain-containing protein 28-like	81.4	7.3	81.5 (M:81.5)	2
Tax_Id=9913 Gene_Symbol=ADAMTS1 Uncharacterized protein	105.2	7.4	83.9 (M:83.9)	2
Tax_Id=9913 Gene_Symbol=ADAMTSL3 ADAMTSL3 protein-like	172.4	8.5	100.5 (M:100.5)	4
Tax_Id=9913 Gene_Symbol=ADAR RNA adenosine deaminase-like	127.5	8.9	129.8 (M:129.8)	2
Tax_Id=9913 Gene_Symbol=ADCK5 Uncharacterized protein	66.0	9.2	47.5 (M:47.5)	2
Tax_Id=9913 Gene_Symbol=ADCY2 adenylate cyclase 2-like	116.7	8.3	69.5 (M:69.5)	3
Tax_Id=9913 Gene_Symbol=AFF1 AF4/FMR2 family, member 1 isoform 1	131.7	9.3	89.7 (M:89.7)	2
Tax_Id=9913 Gene_Symbol=AFF3 Uncharacterized protein	135.5	7.8	75.0 (M:75.0)	3
Tax_Id=9913 Gene_Symbol=AFP Alpha-fetoprotein	68.5	5.9	83.2 (M:83.2)	3
Tax_Id=9913 Gene_Symbol=AGAP1 ArfGAP with GTPase domain, ankyrin repeat and PH domain 1	104.1	9.0	121.7 (M:121.7)	2
Tax_Id=9913 Gene_Symbol=AGAP1 ArfGAP with GTPase domain, ankyrin repeat and PH domain 1	96.4	8.8	78.6 (M:78.6)	2
Tax_Id=9913 Gene_Symbol=AGBL1 ATP/GTP binding protein-like 1	101.4	6.1	53.1 (M:53.1)	2
Tax_Id=9913 Gene_Symbol=AGBL2 ATP/GTP binding protein-like 2-like	94.0	9.2	98.0 (M:98.0)	2
Tax_Id=9913 Gene_Symbol=AGRN neurexin 2-like	216.3	5.8	118.5 (M:118.5)	2
Tax_Id=9913 Gene_Symbol=AGTPBP1 ATP/GTP binding protein 1 isoform 1	137.9	5.8	71.7 (M:71.7)	2
Tax_Id=9913 Gene_Symbol=AHCTF1 protein ELYS	252.7	5.7	177.2 (M:177.2)	3
Tax_Id=9913 Gene_Symbol=AHDC1 A.T hook DNA-binding motif-containing protein 1	167.8	9.2	59.4 (M:59.4)	2
Tax_Id=9913 Gene_Symbol=AHNAK AHNAK nucleoprotein isoform 1	500.7	5.7	546.6 (M:546.6)	8
Tax_Id=9913 Gene_Symbol=AHRR Uncharacterized protein	78.3	9.3	59.6 (M:59.6)	3
Tax_Id=9913 Gene_Symbol=AHSG Alpha-2-HS-glycoprotein	38.4	5.3	317.6 (M:317.6)	10
Tax_Id=9913 Gene_Symbol=AIDA Uncharacterized protein	35.0	6.1	42.6 (M:42.6)	2
Tax_Id=9913 Gene_Symbol=AIFM3 Uncharacterized protein	66.5	9.1	58.9 (M:58.9)	3
Tax_Id=9913 Gene_Symbol=AKAP3 A-kinase anchor protein 3	94.6	6.3	42.2 (M:42.2)
Tax_Id=9913 Gene_Symbol=AKAP4 Major fibrous sheath protein	93.9	6.2	124.8 (M:124.8)	3
Tax_Id=9913 Gene_Symbol=AKAP9 hypothetical protein	449.4	5	162.8 (M:162.8)	5
Tax_Id=9913 Gene_Symbol=AKAP9 hypothetical protein	449.4	5.0	349.7 (M:349.7)	10
Tax_Id=9913 Gene_Symbol=AKD1 hypothetical LOC504511	227.7	4.9	160.2 (M:160.2)	2
Tax_Id=9913 Gene_Symbol=ALB Serum albumin	69.2	5.8	4764.3 (M:4764.3)	113
Tax_Id=9913 Gene_Symbol=ALB Uncharacterized protein	69.5	5.8	4623.9 (M:4623.9)	110
Tax_Id=9913 Gene_Symbol=ALDH1L1 ALDH1L1 protein	98.7	5.5	83.0 (M:83.0)	3
Tax_Id=9913 Gene_Symbol=ALDH3A1 aldehyde dehydrogenase, dimeric NADP-preferring	50.5	6.2	30.9 (M:30.9)	2
Tax_Id=9913 Gene_Symbol=ALMS1 hypothetical protein	367.0	6.1	262.5 (M:262.5)	6
Tax_Id=9913 Gene_Symbol=ALOX15 Arachidonate 12-lipoxygenase, 12S-type	75.0	6.1	51.3 (M:51.3)	2
Tax_Id=9913 Gene_Symbol=ALPK1 Uncharacterized protein	138.6	5.9	59.1 (M:59.1)	2
Tax_Id=9913 Gene_Symbol=AMBP Protein AMBP	39.2	7.8	89.8 (M:89.8)	3
Tax_Id=9913 Gene_Symbol=AMOT angiomotin	117.5	7.3	66.3 (M:66.3)	3
Tax_Id=9913 Gene_Symbol=AMPD3 Uncharacterized protein	89.4	6.7	105.9 (M:105.9)	3
Tax_Id=9913 Gene_Symbol=ANAPC1 Uncharacterized protein	216.9	5.8	32.1 (M:32.1)	2
Tax_Id=9913 Gene_Symbol=ANG Uncharacterized protein	17.0	9.1	80.9 (M:80.9)	3
Tax_Id=9913 Gene_Symbol=ANK3 Uncharacterized protein	478.1	6.0	261.4 (M:261.4)	5
Tax_Id=9913 Gene_Symbol=ANKLE2 Uncharacterized protein	106.2	7.0	68.8 (M:68.8)	3
Tax_Id=9913 Gene_Symbol=ANKRD12 ankyrin repeat domain 12 isoform 1	230.4	6.5	132.2 (M:132.2)	3
Tax_Id=9913 Gene_Symbol=ANKRD26 ankyrin repeat domain-containing protein 26	194	5.4	161.9 (M:161.9)	3
Tax_Id=9913 Gene_Symbol=ANKRD31 ankyrin repeat domain 31	206.9	5.6	225.7 (M:225.7)	4
Tax_Id=9913 Gene_Symbol=ANKRD53 UNCoordinated family member (unc-44)-like	60.8	9.8	68.6 (M:68.6)	3
Tax_Id=9913 Gene_Symbol=ANO3 anoctamin 3	114.0	8.8	68.6 (M:68.6)	2
Tax_Id=9913 Gene_Symbol=ANPEP Aminopeptidase N	109.2	5.2	33.7 (M:33.7)	2
Tax_Id=9913 Gene_Symbol=ANXA1 Annexin A1	38.9	6.4	66.8 (M:66.8)	3
Tax_Id=9913 Gene_Symbol=ANXA5 Annexin A5	36.1	4.8	67.0 (M:67.0)	4
Tax_Id=9913 Gene_Symbol=AOC3 Amine oxidase	86.9	6.7	64.0 (M:64.0)	2
Tax_Id=9913 Gene_Symbol=APBB1IP Uncharacterized protein	72.5	5.1	51.8 (M:51.8)	2
Tax_Id=9913 Gene_Symbol=APLP2 amyloid beta (A4) precursor-like protein 2	87.1	4.7	37.8 (M:37.8)	2
Tax_Id=9913 Gene_Symbol=APOA1 Apolipoprotein A-I	30.3	5.7	657.3 (M:657.3)	14
Tax_Id=9913 Gene_Symbol=APOA4 Apolipoprotein A-IV	43.0	5.3	613.7 (M:613.7)	17
Tax_Id=9913 Gene_Symbol=APOB Uncharacterized protein	515.9	6.3	177.4 (M:177.4)	7
Tax_Id=9913 Gene_Symbol=APOE Apolipoprotein E	36.0	5.5	481.0 (M:481.0)	17
Tax_Id=9913 Gene_Symbol=APOH Beta-2-glycoprotein 1	38.2	8.5	90.3 (M:90.3)	4
Tax_Id=9913 Gene_Symbol=APP Amyloid beta (A4) protein	78.5	4.8	69.6 (M:69.6)	3
Tax_Id=9913 Gene_Symbol=ARAP1 ArfGAP with RhoGAP domain, ankyrin repeat and PH domain 1	162.7	5.8	83.4 (M:83.4)	2
Tax_Id=9913 Gene_Symbol=ARFGEF1 Brefeldin A-inhibited guanine nucleotide-exchange protein 1	208.6	5.5	128.9 (M:128.9)	3
Tax_Id=9913 Gene_Symbol=ARG2 Arginase-2, mitochondrial	38.6	6.0	232.3 (M:232.3)	6
Tax_Id=9913 Gene_Symbol=ARHGAP21 Rho GTPase activating protein 21	219.2	8.4	213.3 (M:213.3)	5
Tax_Id=9913 Gene_Symbol=ARHGAP22 Rho GTPase activating protein 25-like	78.9	7.5	91.6 (M:91.6)	3
Tax_Id=9913 Gene_Symbol=ARHGAP23 Rho GTPase-activating protein 23-like	135.8	9.2	148.0 (M:148.0)	2
Tax_Id=9913 Gene_Symbol=ARHGAP26 Uncharacterized protein	92.3	6.1	86.1 (M:86.1)	3
Tax_Id=9913 Gene_Symbol=ARHGAP27 ARHGAP27 protein	44.2	4.9	67.2 (M:67.2)	2
Tax_Id=9913 Gene_Symbol=ARHGAP31 rho GTPase-activating protein 31	157.7	5.5	111.5 (M:111.5)	2
Tax_Id=9913 Gene_Symbol=ARHGAP44 Rho GTPase-activating protein RICH2	90.9	6.1	32.5 (M:32.5)	2
Tax_Id=9913 Gene_Symbol=ARHGAP5 chimerin (chimaerin) 1-like	167.8	6.6	78.0 (M:78.0)	3
Tax_Id=9913 Gene_Symbol=ARHGDIA Rho GDP-dissociation inhibitor 1	23.4	5.1	83.1 (M:83.1)	4
Tax_Id=9913 Gene_Symbol=ARHGEF10L Rho guanine nucleotide exchange factor 10-like protein	135	5.3	36.3 (M:36.3)	2
Tax_Id=9913 Gene_Symbol=ARHGEF18 Rho guanine nucleotide exchange factor 18-like	141.3	8.7	82.2 (M:82.2)	3
Tax_Id=9913 Gene_Symbol=ARHGEF40 protein SOLO	164.8	5.8	102.7 (M:102.7)	3
Tax_Id=9913 Gene_Symbol=ARID2 brahma associated protein 170kD-like	193.6	7.1	95.8 (M:95.8)	2
Tax_Id=9913 Gene_Symbol=ARID4B ARID4B protein	147.5	5.1	277.2 (M:277.2)	7
Tax_Id=9913 Gene_Symbol=ARID5B AT rich interactive domain 5B	131.3	9.0	182.0 (M:182.0)	5
Tax_Id=9913 Gene_Symbol=ARMC3 Uncharacterized protein	96.4	6.0	61.1 (M:61.1)	2
Tax_Id=9913 Gene_Symbol=ARMC4 armadillo repeat-containing protein 4	115.8	7.1	129.7 (M:129.7)	4
Tax_Id=9913 Gene_Symbol=ARMC9 LisH domain-containing protein ARMC9	75.7	5.8	42.8 (M:42.8)	2
Tax_Id=9913 Gene_Symbol=ASAP1 Arf-GAP with SH3 domain, ANK repeat and PH domain-containing protein 1	125.3	7.3	59.0 (M:59.0)	2
Tax_Id=9913 Gene_Symbol=ASCC3 Uncharacterized protein	250.6	6.4	53.0 (M:53.0)	2
Tax_Id=9913 Gene_Symbol=ASH1L Uncharacterized protein	332.3	9.4	128.4 (M:128.4)	3
Tax_Id=9913 Gene_Symbol=ASPM Abnormal spindle-like microcephaly-associated protein homolog (Fragment)	395.6	11.1	370.1 (M:370.1)	6
Tax_Id=9913 Gene_Symbol=ATAD5 ATPase family AAA domain-containing protein 5	208.0	9.3	191.7 (M:191.7)	3
Tax_Id=9913 Gene_Symbol=ATG12 Ubiquitin-like protein ATG12	15.3	4.8	48.3 (M:48.3)	2
Tax_Id=9913 Gene_Symbol=ATP10A ATPase, class V, type 10A	166.6	6.4	64.2 (M:64.2)	2
Tax_Id=9913 Gene_Symbol=ATP11B ATPase, class VI, type 11A-like	135.4	6.3	100.2 (M:100.2)	3
Tax_Id=9913 Gene_Symbol=ATP2A1 Uncharacterized protein	110.7	5.4	36.2 (M:36.2)	2
Tax_Id=9913 Gene_Symbol=ATP6AP1 V-type proton ATPase subunit S1	51.7	5.0	59.7 (M:59.7)	3
Tax_Id=9913 Gene_Symbol=ATR ataxia telangiectasia and Rad3 related	305.4	7.6	111.1 (M:111.1)	2
Tax_Id=9913 Gene_Symbol=ATRX alpha thalassemia/mental retardation syndrome X-linked (RAD54 homolog, S. cerevisiae) isoform 1	280.8	6.1	264.5 (M:264.5)	8
Tax_Id=9913 Gene_Symbol=AVIL advillin	91.5	5.5	32.1 (M:32.1)	2
Tax_Id=9913 Gene_Symbol=AXL AXL receptor tyrosine kinase	93.6	5.5	53.1 (M:53.1)	2
Tax_Id=9913 Gene_Symbol=AZGP1 Zinc-alpha-2-glycoprotein	33.8	5.1	676.2 (M:676.2)	16
Tax_Id=9913 Gene_Symbol=B2M Beta-2-microglobulin	13.7	7.8	218.9 (M:218.9)	6
Tax_Id=9913 Gene_Symbol=B3GNT9 UDP-GlcNAc:betaGal beta-1,3-N-acetylglucosaminyltransferase 9	43.8	9.2	37.3 (M:37.3)	2
Tax_Id=9913 Gene_Symbol=B4GALNT3 N-acetyl-beta-glucosaminyl-glycoprotein 4-beta-N-acetylgalactosaminyltransferase 2	114.1	8.7	51.7 (M:51.7)	3
Tax_Id=9913 Gene_Symbol=BAG1 BCL2-associated athanogene-like	32.2	5.3	65.8 (M:65.8)	2
Tax_Id=9913 Gene_Symbol=BAI1 brain-specific angiogenesis inhibitor 1	172.5	8.2	81.0 (M:81.0)	3
Tax_Id=9913 Gene_Symbol=BAZ1B bromodomain adjacent to zinc finger domain, 1B	170.5	8.7	187.4 (M:187.4)	4
Tax_Id=9913 Gene_Symbol=BBS2 Bardet-Biedl syndrome 2	79.8	5.7	96.8 (M:96.8)	3
Tax_Id=9913 Gene_Symbol=BCAS3 breast carcinoma amplified sequence 3	110.8	6.7	44.8 (M:44.8)	2
Tax_Id=9913 Gene_Symbol=BCLAF1 MGC139150 protein	106.1	10.0	101.4 (M:101.4)	4
Tax_Id=9913 Gene_Symbol=BDP1 B double prime 1, subunit of RNA polymerase III transcription initiation factor IIIB	293.8	4.9	131.4 (M:131.4)	2
Tax_Id=9913 Gene_Symbol=BLM Bloom syndrome protein	160.1	8.4	120.2 (M:120.2)	3
Tax_Id=9913 Gene_Symbol=BMP2 Uncharacterized protein	44.5	9	34.4 (M:34.4)	2
Tax_Id=9913 Gene_Symbol=BMS1 Uncharacterized protein	147.1	5.9	180.7 (M:180.7)	6
Tax_Id=9913 Gene_Symbol=BOLA MHC class I antigen	40.4	5.7	52.2 (M:52.2)	2
Tax_Id=9913 Gene_Symbol=BPTF bromodomain PHD finger transcription factor isoform 1	317.5	6.8	136.1 (M:136.1)	5
Tax_Id=9913 Gene_Symbol=BRB Brain ribonuclease	18.4	9.5	129.0 (M:129.0)	3
Tax_Id=9913 Gene_Symbol=BRCA1 Breast cancer type 1 susceptibility protein homolog	206.2	5.4	92.9 (M:92.9)	2
Tax_Id=9913 Gene_Symbol=BRIP1 BRCA1 interacting protein C-terminal helicase 1, partial	130.9	6.5	90.8 (M:90.8)	2
Tax_Id=9913 Gene_Symbol=BRWD1 Uncharacterized protein	262.7	8.9	76.9 (M:76.9)	2
Tax_Id=9913 Gene_Symbol=BRWD3 bromodomain and WD repeat domain containing 1-like	203.8	8.0	105.8 (M:105.8)	2
Tax_Id=9913 Gene_Symbol=BTN1A1 38 kDa protein	37.6	5.3	754.8 (M:754.8)	18
Tax_Id=9913 Gene_Symbol=BTN1A1 Butyrophilin subfamily 1 member A1	59.2	5.1	1054.6 (M:1054.6)	26
Tax_Id=9913 Gene_Symbol=BUB1 Uncharacterized protein	121.1	6.0	33.0 (M:33.0)	2
Tax_Id=9913 Gene_Symbol=BUB1B BUB1B protein (Fragment)	27.6	5.4	48.5 (M:48.5)	2
Tax_Id=9913 Gene_Symbol=BZRAP1 benzodiazapine receptor (peripheral) associated protein 1	172.1	5.6	45.2 (M:45.2)	2
Tax_Id=9913 Gene_Symbol=BZW2 BZW2 protein	48.1	6.3	46.1 (M:46.1)	3
Tax_Id=9913 Gene_Symbol=C10H14orf102 hypothetical protein LOC100138828	130.6	8.1	114.3 (M:114.3)	3
Tax_Id=9913 Gene_Symbol=C11H2orf43 Uncharacterized protein	41.8	7.5	43.7 (M:43.7)	2
Tax_Id=9913 Gene_Symbol=C11H9orf86 Putative GTP-binding protein Parf	77.0	5.1	34.8 (M:34.8)	2
Tax_Id=9913 Gene_Symbol=C13H10orf18 hypothetical protein	261.5	6.0	98.7 (M:98.7)	2
Tax_Id=9913 Gene_Symbol=C13H20orf132 hypothetical protein	133.0	9.0	69.8 (M:69.8)	2
Tax_Id=9913 Gene_Symbol=C13H20orf43 UPF0549 protein C20orf43 homolog	33.1	9.0	47.0 (M:47.0)	2
Tax_Id=9913 Gene_Symbol=C16H1ORF14 chromosome 1 open reading frame 14	72.3	4.9	36.4 (M:36.4)	2
Tax_Id=9913 Gene_Symbol=C1H3orf43 hypothetical protein LOC788754	24.5	8.9	64.9 (M:64.9)	2
Tax_Id=9913 Gene_Symbol=C1QTNF2 C1q and tumor necrosis factor related protein 2-like	52.4	9.5	54.8 (M:54.8)	2
Tax_Id=9913 Gene_Symbol=C1R Uncharacterized protein	80.2	5.9	114.2 (M:114.2)	2
Tax_Id=9913 Gene_Symbol=C2 Complement C2 (Fragment)	82.9	8.7	136.2 (M:136.2)	3
Tax_Id=9913 Gene_Symbol=C21H14orf49 Uncharacterized protein	112.3	5.8	78.7 (M:78.7)	2
Tax_Id=9913 Gene_Symbol=C21H15orf42 leucine-rich repeat kinase 1	208.9	9.0	80.0 (M:80.0)	2
Tax_Id=9913 Gene_Symbol=C22H3orf20 Uncharacterized protein	101.2	9.5	133.0 (M:133.0)	3
Tax_Id=9913 Gene_Symbol=C22H3orf63 retinoblastoma-associated protein 140	182.7	5.6	73.0 (M:73.0)	2
Tax_Id=9913 Gene_Symbol=C22H3orf75 Uncharacterized protein	29.5	5.8	35.5 (M:35.5)	2
Tax_Id=9913 Gene_Symbol=C25H16orf96 hCG1658583-like	113.7	6.1	97.2 (M:97.2)	2
Tax_Id=9913 Gene_Symbol=C27H8ORF79 Putative methyltransferase KIAA1456 homolog	50.5	6.0	44.1 (M:44.1)	2
Tax_Id=9913 Gene_Symbol=C3 Complement C3 (Fragment)	187.1	6.4	3504.1 (M:3504.1)	95
Tax_Id=9913 Gene_Symbol=C4BPA C4b-binding protein alpha chain	68.8	6.0	119.4 (M:119.4)	4
Tax_Id=9913 Gene_Symbol=C4H7orf53 Coiled-coil domain-containing transmembrane protein C7orf53 homolog	14.2	5.1	33.8 (M:33.8)	2
Tax_Id=9913 Gene_Symbol=C5H12orf35 Uncharacterized protein	193.7	8.4	103.1 (M:103.1)	3
Tax_Id=9913 Gene_Symbol=C5H12orf71 hypothetical protein	46.1	4.9	97.5 (M:97.5)	2
Tax_Id=9913 Gene_Symbol=C7 Complement component C7	93.0	6.9	277.0 (M:277.0)	13
Tax_Id=9913 Gene_Symbol=C9 Complement component C9	62.0	5.7	370.0 (M:370.0)	8
Tax_Id=9913 Gene_Symbol=CABIN1 calcineurin binding protein 1	256.9	6.1	139.2 (M:139.2)	2
Tax_Id=9913 Gene_Symbol=CACNA1B N-type calcium channel alpha1B subunit	260.4	8.8	65.9 (M:65.9)	2
Tax_Id=9913 Gene_Symbol=CACNA1H calcium channel, voltage-dependent, T type, alpha 1H subunit	257.4	8.2	112.8 (M:112.8)	3
Tax_Id=9913 Gene_Symbol=CACNA1I calcium channel, voltage-dependent, T type, alpha 1I subunit	221.8	5.8	69.6 (M:69.6)	2
Tax_Id=9913 Gene_Symbol=CALCB Isoform 1 of Calcitonin receptor-stimulating peptide 1	14.3	10	40.0 (M:40.0)	2
Tax_Id=9913 Gene_Symbol=CALR Calreticulin	48.0	4.3	96.7 (M:96.7)	4
Tax_Id=9913 Gene_Symbol=CAMP Cathelicidin-7	18.8	9.2	196.9 (M:196.9)	4
Tax_Id=9913 Gene_Symbol=CAMSAP1L1 calmodulin regulated spectrin-associated protein 1-like 1	192.1	8.3	129.6 (M:129.6)	3
Tax_Id=9913 Gene_Symbol=CAMTA1 Uncharacterized protein (Fragment)	166.6	6.5	85.8 (M:85.8)	2
Tax_Id=9913 Gene_Symbol=CAPN14 calpain-14	79.1	8.7	54.0 (M:54.0)	2
Tax_Id=9913 Gene_Symbol=CAPN7 calpain-7	92.5	7.8	95.0 (M:95.0)	3
Tax_Id=9913 Gene_Symbol=CASC5 hypothetical protein	268.3	5.5	127.5 (M:127.5)	2
Tax_Id=9913 Gene_Symbol=CASK CASK protein	103.1	6.0	73.6 (M:73.6)	2
Tax_Id=9913 Gene_Symbol=CASP8AP2 Uncharacterized protein	221.1	6.0	176.1 (M:176.1)	5
Tax_Id=9913 Gene_Symbol=CAST Calpastatin type II	84.2	5.4	149.7 (M:149.7)	4
Tax_Id=9913 Gene_Symbol=CATHL2 Cathelicidin-2	20.0	9.2	192.2 (M:192.2)	4
Tax_Id=9913 Gene_Symbol=CAV1.2 voltage-gated calcium channel alpha 1C subunit	223.2	6.2	55.9 (M:55.9)	2
Tax_Id=9913 Gene_Symbol=CC2D1B lethal (2) giant discs 1-like	94.0	5.2	43.2 (M:43.2)	2
Tax_Id=9913 Gene_Symbol=CCDC132 CCDC132 protein	111.1	5.7	59.2 (M:59.2)	2
Tax_Id=9913 Gene_Symbol=CCDC135 Coiled-coil domain-containing protein 135	103.1	5.3	80.3 (M:80.3)	2
Tax_Id=9913 Gene_Symbol=CCDC14 Uncharacterized protein	104.6	8.8	95.3 (M:95.3)	2
Tax_Id=9913 Gene_Symbol=CCDC158 hypothetical protein	127.5	6.2	104.6 (M:104.6)	2
Tax_Id=9913 Gene_Symbol=CCDC18 Uncharacterized protein	169.4	5.7	205.0 (M:205.0)	5
Tax_Id=9913 Gene_Symbol=CCDC40 coiled-coil domain containing 40	129.2	5.2	106.7 (M:106.7)	3
Tax_Id=9913 Gene_Symbol=CCDC41 coiled-coil domain-containing protein 41	82.5	6.1	182.3 (M:182.3)	3
Tax_Id=9913 Gene_Symbol=CCDC46 Uncharacterized protein	85.0	6.5	121.5 (M:121.5)	4
Tax_Id=9913 Gene_Symbol=CCDC80 Uncharacterized protein	108.2	9.8	92.4 (M:92.4)	3
Tax_Id=9913 Gene_Symbol=CCDC88A Uncharacterized protein	216.5	6.0	342.1 (M:342.1)	5
Tax_Id=9913 Gene_Symbol=CCDC88B coiled-coil domain-containing protein 88B	163.1	5.1	90.3 (M:90.3)	2
Tax_Id=9913 Gene_Symbol=CCDC88C Uncharacterized protein	227.8	5.8	184.6 (M:184.6)	2
Tax_Id=9913 Gene_Symbol=CCDC99 Protein Spindly	69.6	5.6	93.6 (M:93.6)	3
Tax_Id=9913 Gene_Symbol=CCT4 T-complex protein 1 subunit delta	58.4	7.5	76.0 (M:76.0)	2
Tax_Id=9913 Gene_Symbol=CCT6A T-complex protein 1 subunit zeta	57.9	6.3	60.8 (M:60.8)	2
Tax_Id=9913 Gene_Symbol=CCT8 T-complex protein 1 subunit theta	59.6	5.4	137.4 (M:137.4)	6
Tax_Id=9913 Gene_Symbol=CD109 thiolester containing protein II-like	162.7	5.4	103.3 (M:103.3)	4
Tax_Id=9913 Gene_Symbol=CD300LD Uncharacterized protein (Fragment)	34.7	6.6	52.6 (M:52.6)	2
Tax_Id=9913 Gene_Symbol=CD36 Platelet glycoprotein 4	52.9	8.4	183.5 (M:183.5)	6
Tax_Id=9913 Gene_Symbol=CD59 Uncharacterized protein	13.7	8.0	78.5 (M:78.5)	3
Tax_Id=9913 Gene_Symbol=CD5L CD5L protein	50.3	5.4	293.4 (M:293.4)	11
Tax_Id=9913 Gene_Symbol=CD80 T-lymphocyte activation antigen CD80	33.6	8.7	69.8 (M:69.8)	2
Tax_Id=9913 Gene_Symbol=CD9 CD9 antigen	25.2	6.3	99.3 (M:99.3)	4
Tax_Id=9913 Gene_Symbol=CDC42BPA serine/threonine-protein kinase MRCK alpha-like	195.6	6.1	100.6 (M:100.6)	2
Tax_Id=9913 Gene_Symbol=CDK13 cyclin-dependent kinase 13 isoform 2	158.1	9.7	98.5 (M:98.5)	5
Tax_Id=9913 Gene_Symbol=CDK5RAP2 CDK5 regulatory subunit associated protein 2-like	212.6	5.3	119.9 (M:119.9)	2
Tax_Id=9913 Gene_Symbol=CEBPZ CEBPZ protein	122.1	5.4	148.6 (M:148.6)	5
Tax_Id=9913 Gene_Symbol=CENPE Uncharacterized protein	316.9	5.4	288.4 (M:288.4)	6
Tax_Id=9913 Gene_Symbol=CENPF hypothetical protein	353.1	5.0	264.6 (M:264.6)	5
Tax_Id=9913 Gene_Symbol=CEP164 CEP164 protein	163.2	5.2	206.6 (M:206.6)	4
Tax_Id=9913 Gene_Symbol=CEP170 centrosomal protein 170kDa	164.4	6.7	161.3 (M:161.3)	3
Tax_Id=9913 Gene_Symbol=CEP290 Uncharacterized protein	290.2	5.7	453.0 (M:453.0)	9
Tax_Id=9913 Gene_Symbol=CEP350 Uncharacterized protein	351.7	6.1	236.9 (M:236.9)	3
Tax_Id=9913 Gene_Symbol=CEP85 hypothetical protein	85.7	5.7	37.5 (M:37.5)	2
Tax_Id=9913 Gene_Symbol=CES4A Uncharacterized protein	62.1	9.0	36.9 (M:36.9)	2
Tax_Id=9913 Gene_Symbol=CFH Complement factor H	140.3	6.4	54.1 (M:54.1)	2
Tax_Id=9913 Gene_Symbol=CFI Complement factor I	68.9	8.1	102.8 (M:102.8)	3
Tax_Id=9913 Gene_Symbol=CGA Glycoprotein hormones alpha chain	13.6	8.8	37.6 (M:37.6)	2
Tax_Id=9913 Gene_Symbol=CGN cingulin	136	5.5	98.5 (M:98.5)	3
Tax_Id=9913 Gene_Symbol=CHAF1A Chromatin assembly factor 1 subunit A	107.2	5.5	126.4 (M:126.4)	6
Tax_Id=9913 Gene_Symbol=CHD1L Chromodomain-helicase-DNA-binding protein 1-like	101.3	6.4	116.5 (M:116.5)	4
Tax_Id=9913 Gene_Symbol=CHD4 chromodomain-helicase-DNA-binding protein 4	217.7	5.6	146.5 (M:146.5)	2
Tax_Id=9913 Gene_Symbol=CHD8 chromodomain-helicase-DNA-binding protein 8	262.2	6.2	59.3 (M:59.3)	2
Tax_Id=9913 Gene_Symbol=CHD9 Uncharacterized protein	325.9	6.6	134.1 (M:134.1)	2
Tax_Id=9913 Gene_Symbol=CHML Uncharacterized protein	72.9	5.1	43.7 (M:43.7)	2
Tax_Id=9913 Gene_Symbol=CHMP2B Charged multivesicular body protein 2b	23.9	8.8	71.3 (M:71.3)	2
Tax_Id=9913 Gene_Symbol=CILP2 Uncharacterized protein	126.3	8.7	35.2 (M:35.2)	2
Tax_Id=9913 Gene_Symbol=CIT citron	236.6	6.7	116.0 (M:116.0)	3
Tax_Id=9913 Gene_Symbol=CKAP5 Uncharacterized protein	225.1	8.0	123.6 (M:123.6)	3
Tax_Id=9913 Gene_Symbol=CLASP1 cytoplasmic linker associated protein 1 isoform 1	169.2	9.1	185.5 (M:185.5)	3
Tax_Id=9913 Gene_Symbol=CLCA2 Uncharacterized protein	104.8	6.3	32.1 (M:32.1)	2
Tax_Id=9913 Gene_Symbol=CLCN2 CLCN2 protein	99.2	8.8	56.9 (M:56.9)	2
Tax_Id=9913 Gene_Symbol=CLEC3B Tetranectin	22.1	5.5	180.6 (M:180.6)	5
Tax_Id=9913 Gene_Symbol=CLPX ClpX caseinolytic peptidase X homolog	198.5	8.9	35.4 (M:35.4)	2
Tax_Id=9913 Gene_Symbol=CLSPN Uncharacterized protein	150.4	4.6	129.0 (M:129.0)	4
Tax_Id=9913 Gene_Symbol=CLU Clusterin	51.1	5.7	411.0 (M:411.0)	10
Tax_Id=9913 Gene_Symbol=CMBL Uncharacterized protein	28.0	6.6	61.3 (M:61.3)	2
Tax_Id=9913 Gene_Symbol=CMYA5 midline-1-like	440.8	4.6	172.3 (M:172.3)	5
Tax_Id=9913 Gene_Symbol=CNKSR2 connector enhancer of kinase suppressor of ras 2	117.7	6.2	66.1 (M:66.1)	2
Tax_Id=9913 Gene_Symbol=CNOT1 CCR4-NOT transcription complex subunit 1	266.7	6.7	84.5 (M:84.5)	2
Tax_Id=9913 Gene_Symbol=CNTLN Uncharacterized protein	162.6	6.8	224.9 (M:224.9)	4
Tax_Id=9913 Gene_Symbol=CNTN3 contactin-3-like, partial	105.7	5.8	92.2 (M:92.2)	2
Tax_Id=9913 Gene_Symbol=COASY Uncharacterized protein	61.8	6.8	33.3 (M:33.3)	2
Tax_Id=9913 Gene_Symbol=COG4 Conserved oligomeric Golgi complex subunit 4	88.8	5.1	100.6 (M:100.6)	2
Tax_Id=9913 Gene_Symbol=COL12A1 Uncharacterized protein	339.9	5.4	30.6 (M:30.6)	2
Tax_Id=9913 Gene_Symbol=COL17A1 Collagen alpha-1(XVII) chain	149.1	8.8	41.0 (M:41.0)	2
Tax_Id=9913 Gene_Symbol=COL3A1 Collagen, type III, alpha 1	138.4	6.1	41.9 (M:41.9)	2
Tax_Id=9913 Gene_Symbol=COL4A6 collagen, type IV, alpha 6	162.8	9.3	96.6 (M:96.6)	3
Tax_Id=9913 Gene_Symbol=COL6A6 collagen type VI alpha 6-like	255.2	6.8	127.9 (M:127.9)	2
Tax_Id=9913 Gene_Symbol=COL7A1 collagen, type VII, alpha 1	293.3	6.2	104.2 (M:104.2)	5
Tax_Id=9913 Gene_Symbol=COX16 Cytochrome c oxidase assembly protein COX16 homolog, mitochondrial	12.5	9.7	39.4 (M:39.4)	2
Tax_Id=9913 Gene_Symbol=CP ceruloplasmin	120.9	5.7	244.1 (M:244.1)	10
Tax_Id=9913 Gene_Symbol=CPZ CPZ protein	72.5	8.6	63.6 (M:63.6)	2
Tax_Id=9913 Gene_Symbol=CR2 Complement receptor 1 long isoform	162.4	7.0	77.6 (M:77.6)	2
Tax_Id=9913 Gene_Symbol=CREG1 Cellular repressor of E1A-stimulated genes 1	23.9	6.9	122.2 (M:122.2)	4
Tax_Id=9913 Gene_Symbol=CRISP3 Uncharacterized protein	27.4	8.6	279.8 (M:279.8)	8
Tax_Id=9913 Gene_Symbol=CRLF2 cytokine receptor-like factor 2-like	42.0	5.1	39.2 (M:39.2)	2
Tax_Id=9913 Gene_Symbol=CRLS1 Uncharacterized protein	32.8	9.8	30.6 (M:30.6)	2
Tax_Id=9913 Gene_Symbol=CRNKL1 crooked neck-like protein 1	83.6	6.9	64.6 (M:64.6)	2
Tax_Id=9913 Gene_Symbol=CROCC Uncharacterized protein	224.1	5.6	150.1 (M:150.1)	2
Tax_Id=9913 Gene_Symbol=CRTAC1 cartilage acidic protein 1 isoform 2	67.3	5.0	199.2 (M:199.2)	5
Tax_Id=9913 Gene_Symbol=CSN2 Beta-casein	25.1	5.3	917.0 (M:917.0)	23
Tax_Id=9913 Gene_Symbol=CSN3 Kappa-casein	21.3	6.3	396.1 (M:396.1)	13
Tax_Id=9913 Gene_Symbol=CSNK1A1 Uncharacterized protein	38.9	9.6	101.0 (M:101.0)	2
Tax_Id=9913 Gene_Symbol=CSPG4 chondroitin sulfate proteoglycan 4	250.4	5.2	65.3 (M:65.3)	2
Tax_Id=9913 Gene_Symbol=CSRNP3 Uncharacterized protein	31.3	7.6	54.2 (M:54.2)	2
Tax_Id=9913 Gene_Symbol=CST3 Cystatin-C	16.3	9.2	147.0 (M:147.0)	3
Tax_Id=9913 Gene_Symbol=CST6 Uncharacterized protein	16.3	7.6	92.9 (M:92.9)	4
Tax_Id=9913 Gene_Symbol=CTNNA3 catenin, alpha 3	100.0	6.2	90.3 (M:90.3)	2
Tax_Id=9913 Gene_Symbol=CTSB Cathepsin B	36.6	5.7	38.6 (M:38.6)	2
Tax_Id=9913 Gene_Symbol=CTSD Uncharacterized protein	44.7	7.6	144.8 (M:144.8)	5
Tax_Id=9913 Gene_Symbol=CTSL2 Cathepsin L2	37.4	6.6	90.5 (M:90.5)	2
Tax_Id=9913 Gene_Symbol=CTSS Cathepsin S	37.2	6.9	61.9 (M:61.9)	2
Tax_Id=9913 Gene_Symbol=CUL1 cullin 1	89.6	8.2	63.9 (M:63.9)	2
Tax_Id=9913 Gene_Symbol=CUL5 Uncharacterized protein	88.4	8.1	78.8 (M:78.8)	2
Tax_Id=9913 Gene_Symbol=CUTA Uncharacterized protein	16.4	5.4	78.4 (M:78.4)	4
Tax_Id=9913 Gene_Symbol=CWF19L2 Uncharacterized protein	102.8	8.5	58.3 (M:58.3)	2
Tax_Id=9913 Gene_Symbol=CXCL2 Chemokine (C-X-C motif) ligand 2	11.0	10.2	156.0 (M:156.0)	4
Tax_Id=9913 Gene_Symbol=CXCL2 Growth-regulated protein homolog beta	10.9	9.8	47.2 (M:47.2)	3
Tax_Id=9913 Gene_Symbol=CYB5D1 Uncharacterized protein	26.7	5.4	33.2 (M:33.2)	2
Tax_Id=9913 Gene_Symbol=CYB5R4 Cytochrome b5 reductase 4	59.2	6.1	72.9 (M:72.9)	2
Tax_Id=9913 Gene_Symbol=CYLC1 Cylicin-1	74.8	9.8	131.0 (M:131.0)	2
Tax_Id=9913 Gene_Symbol=CYP24A1 1,25-dihydroxyvitamin D(3) 24-hydroxylase, mitochondrial	51.5	8.8	47.8 (M:47.8)	2
Tax_Id=9913 Gene_Symbol=CYP3A4 Cytochrome P450, subfamily IIIA, polypeptide 4	57.1	9.2	33.0 (M:33.0)	2
Tax_Id=9913 Gene_Symbol=CYP4F3 Cytochrome P450, family 4, subfamily F, polypeptide 3	60.4	7.0	78.2 (M:78.2)	4
Tax_Id=9913 Gene_Symbol=CYP7B1 cytochrome P450, family 7, subfamily B, polypeptide 1	58.5	8.9	75.6 (M:75.6)	3
Tax_Id=9913 Gene_Symbol=CYTH4 Pleckstrin homology, Sec7 and coiled/coil domains 4	26.9	5	33.6 (M:33.6)	2
Tax_Id=9913 Gene_Symbol=DAAM1 Uncharacterized protein	122.2	6.8	66.0 (M:66.0)	2
Tax_Id=9913 Gene_Symbol=DAG1 Dystroglycan	97.3	8.6	61.6 (M:61.6)	2
Tax_Id=9913 Gene_Symbol=DBR1 Uncharacterized protein	58.5	5.1	32.4 (M:32.4)	2
Tax_Id=9913 Gene_Symbol=DDX10 DEAD (Asp-Glu-Ala-Asp) box polypeptide 10	101.1	8.8	64.5 (M:64.5)	2
Tax_Id=9913 Gene_Symbol=DDX20 DDX20 protein	92.6	6.3	74.2 (M:74.2)	2
Tax_Id=9913 Gene_Symbol=DDX23 Uncharacterized protein	95.6	9.6	114.9 (M:114.9)	3
Tax_Id=9913 Gene_Symbol=DDX41 Uncharacterized protein	69.8	6.5	80.2 (M:80.2)	3
Tax_Id=9913 Gene_Symbol=DDX52 Probable ATP-dependent RNA helicase DDX52	67.5	9.6	54.8 (M:54.8)	2
Tax_Id=9913 Gene_Symbol=DDX54 DEAD box RNA helicase DP97-like	97.6	10.1	190.2 (M:190.2)	9
Tax_Id=9913 Gene_Symbol=DDX56 Probable ATP-dependent RNA helicase DDX56	61.2	8.9	43.2 (M:43.2)	2
Tax_Id=9913 Gene_Symbol=DENND1B DENN/MADD domain containing 1B, partial	77.0	5.9	75.7 (M:75.7)	2
Tax_Id=9913 Gene_Symbol=DENND4A Uncharacterized protein	210.1	7.1	172.5 (M:172.5)	3
Tax_Id=9913 Gene_Symbol=DHX37 Uncharacterized protein	128.9	8.9	80.8 (M:80.8)	2
Tax_Id=9913 Gene_Symbol=DHX57 putative ATP-dependent RNA helicase DHX57	155.4	6.9	68.1 (M:68.1)	2
Tax_Id=9913 Gene_Symbol=DIP2B disco-interacting protein 2 homolog B	171.4	8.4	113.5 (M:113.5)	3
Tax_Id=9913 Gene_Symbol=DIP2C disco-interacting protein 2 homolog C	170.6	7.1	62.8 (M:62.8)	2
Tax_Id=9913 Gene_Symbol=DIS3 DIS3 protein	108.2	6.4	82.0 (M:82.0)	3
Tax_Id=9913 Gene_Symbol=DIS3L DIS3-like exonuclease 1	120.5	6.0	74.5 (M:74.5)	3
Tax_Id=9913 Gene_Symbol=DLD dihydrolipoyl dehydrogenase, mitochondrial	54.2	7.6	104.5 (M:104.5)	2
Tax_Id=9913 Gene_Symbol=DLEC1 deleted in lung and esophageal cancer 1	194.3	6.0	91.2 (M:91.2)	4
Tax_Id=9913 Gene_Symbol=DLG5 Uncharacterized protein	213.7	7.1	89.7 (M:89.7)	2
Tax_Id=9913 Gene_Symbol=DMXL2 RaB Connectin related family member (rbc-1)-like	337.7	6.1	122.0 (M:122.0)	3
Tax_Id=9913 Gene_Symbol=DNAH1 dynein, axonemal, heavy chain 1	473.7	5.6	198.7 (M:198.7)	4
Tax_Id=9913 Gene_Symbol=DNAH2 dynein heavy chain 2, axonemal	508.0	5.8	276.5 (M:276.5)	3
Tax_Id=9913 Gene_Symbol=DNAH9 dynein, axonemal, heavy chain 9	511.0	5.7	155.6 (M:155.6)	3
Tax_Id=9913 Gene_Symbol=DNAI1 Dynein intermediate chain 1, axonemal	79.8	6.2	113.6 (M:113.6)	3
Tax_Id=9913 Gene_Symbol=DNAJC2 DnaJ homolog subfamily C member 2	71.7	8.8	53.4 (M:53.4)	2
Tax_Id=9913 Gene_Symbol=DNAJC3 DnaJ homolog subfamily C member 3	57.7	5.6	159.9 (M:159.9)	5
Tax_Id=9913 Gene_Symbol=DNHD1 dynein heavy chain domain 1	536.4	6.5	248.8 (M:248.8)	5
Tax_Id=9913 Gene_Symbol=DNMT1 DNA (cytosine-5)-methyltransferase 1	182.7	8.0	177.7 (M:177.7)	4
Tax_Id=9913 Gene_Symbol=DOCK1 dedicator of cytokinesis 1	236.2	8.2	115.2 (M:115.2)	2
Tax_Id=9913 Gene_Symbol=DONSON downstream neighbor of SON-like	50.4	8.8	76.9 (M:76.9)	2
Tax_Id=9913 Gene_Symbol=DOPEY1 Uncharacterized protein	276.2	5.8	93.2 (M:93.2)	2
Tax_Id=9913 Gene_Symbol=DPP8 dipeptidyl-peptidase 8 isoform 2	97.4	5.6	29.2 (M:29.2)	2
Tax_Id=9913 Gene_Symbol=DSG2 desmoglein 2	121.5	5.1	60.3 (M:60.3)	2
Tax_Id=9913 Gene_Symbol=DYM Uncharacterized protein	75.9	5.6	101.6 (M:101.6)	4
Tax_Id=9913 Gene_Symbol=DYSF Dysferlin	239.2	5.4	131.4 (M:131.4)	2
Tax_Id=9913 Gene_Symbol=DZIP1 DAZ interacting protein 1	96.7	5.9	144.7 (M:144.7)	6
Tax_Id=9913 Gene_Symbol=DZIP3 Uncharacterized protein	116.0	8.1	85.6 (M:85.6)	2
Tax_Id=9913 Gene_Symbol=E2F6 Uncharacterized protein (Fragment)	158.3	5.8	255.1 (M:255.1)	5
Tax_Id=9913 Gene_Symbol=EEA1 early endosome antigen 1, 162kD	167.3	5.5	261.8 (M:261.8)	5
Tax_Id=9913 Gene_Symbol=EEF1A2 Elongation factor 1-alpha 2	50.4	9.1	95.3 (M:95.3)	3
Tax_Id=9913 Gene_Symbol=EFNA1 Ephrin-A1	23.8	6.7	45.1 (M:45.1)	2
Tax_Id=9913 Gene_Symbol=EFTUD1 elongation factor Tu GTP binding domain containing 1 isoform 2	120.5	5.5	67.3 (M:67.3)	2
Tax_Id=9913 Gene_Symbol=EGFR Epidermal growth factor receptor	131.5	6.7	60.4 (M:60.4)	2
Tax_Id=9913 Gene_Symbol=EIF2C2 Protein argonaute-2	97.3	9.3	32.2 (M:32.2)	2
Tax_Id=9913 Gene_Symbol=EIF3A Uncharacterized protein	166.2	6.3	145.1 (M:145.1)	3
Tax_Id=9913 Gene_Symbol=EIF3F eukaryotic translation initiation factor 3, subunit 5 epsilon, 47kDa-like isoform 2	35.6	5.0	35.8 (M:35.8)	2
Tax_Id=9913 Gene_Symbol=EIF4GI eIF4GI protein	159.0	5.8	82.0 (M:82.0)	2
Tax_Id=9913 Gene_Symbol=ELFN2 platelet glycoprotein V-like	90.3	7.8	74.2 (M:74.2)	2
Tax_Id=9913 Gene_Symbol=EML4 echinoderm microtubule-associated protein-like 4	110.3	5.9	68.7 (M:68.7)	3
Tax_Id=9913 Gene_Symbol=EML5 Uncharacterized protein	219.9	8.1	124.7 (M:124.7)	3
Tax_Id=9913 Gene_Symbol=ENO1 Alpha-enolase	47.3	6.4	288.4 (M:288.4)	8
Tax_Id=9913 Gene_Symbol=ENPP3 Ectonucleotide pyrophosphatase/phosphodiesterase family member 3	99.5	5.6	101.8 (M:101.8)	4
Tax_Id=9913 Gene_Symbol=EPB41L1 erythrocyte protein band 4.1-like 1-like	98.3	5.5	74.3 (M:74.3)	2
Tax_Id=9913 Gene_Symbol=EPB41L2 erythrocyte membrane protein band 4.1-like 2	112.5	5.2	146.3 (M:146.3)	3
Tax_Id=9913 Gene_Symbol=EPHB3 ephrin receptor EphB3-like	105.9	5.9	81.9 (M:81.9)	3
Tax_Id=9913 Gene_Symbol=ERBB2IP protein LAP2	153.4	5.4	35.5 (M:35.5)	2
Tax_Id=9913 Gene_Symbol=ERBB3 Uncharacterized protein	147.7	6.2	34.2 (M:34.2)	2
Tax_Id=9913 Gene_Symbol=ERC2 ERC2 protein	79.1	6.7	146.3 (M:146.3)	3
Tax_Id=9913 Gene_Symbol=ERCC6L DNA excision repair protein ERCC-6-like	140.4	5.1	123.0 (M:123.0)	3
Tax_Id=9913 Gene_Symbol=ESCO2 Uncharacterized protein	69.0	9.4	45.7 (M:45.7)	2
Tax_Id=9913 Gene_Symbol=ESRRB estrogen-related receptor beta	56.2	8.5	89.0 (M:89.0)	3
Tax_Id=9913 Gene_Symbol=ESRRG estrogen-related receptor gamma-like isoform 3	49.2	6.9	54.8 (M:54.8)	2
Tax_Id=9913 Gene_Symbol=ETNK2 putative protein product of HMFT1716-like	47.4	8.6	81.1 (M:81.1)	2
Tax_Id=9913 Gene_Symbol=EVPL Uncharacterized protein	231.4	6.5	175.6 (M:175.6)	4
Tax_Id=9913 Gene_Symbol=EXOG Uncharacterized protein	41.1	8.5	42.3 (M:42.3)	2
Tax_Id=9913 Gene_Symbol=EZR Ezrin	68.7	6.1	200.1 (M:200.1)	7
Tax_Id=9913 Gene_Symbol=F2 Prothrombin (Fragment)	70.5	6.0	439.3 (M:439.3)	14
Tax_Id=9913 Gene_Symbol=F8 Factor VIII	263.3	7.8	101.0 (M:101.0)	3
Tax_Id=9913 Gene_Symbol=FABP3 Fatty acid-binding protein, heart	14.8	6.7	368.9 (M:368.9)	10
Tax_Id=9913 Gene_Symbol=FAM114A1 Uncharacterized protein	61.0	4.6	153.0 (M:153.0)	5
Tax_Id=9913 Gene_Symbol=FAM178A Uncharacterized protein	131.1	9.1	139.9 (M:139.9)	4
Tax_Id=9913 Gene_Symbol=FAM184A Temporarily Assigned Gene name family member (tag-278)-like isoform 2	133.1	5.7	108.2 (M:108.2)	2
Tax_Id=9913 Gene_Symbol=FAM184B KIAA1276 protein-like	122.5	5.9	169.8 (M:169.8)	4
Tax_Id=9913 Gene_Symbol=FAM186B hypothetical protein	105.1	8.8	135.6 (M:135.6)	3
Tax_Id=9913 Gene_Symbol=FAM35A Uncharacterized protein	101.7	6.6	63.3 (M:63.3)	2
Tax_Id=9913 Gene_Symbol=FAM81B Protein FAM81B	47.7	6.0	72.3 (M:72.3)	3
Tax_Id=9913 Gene_Symbol=FAM83B Uncharacterized protein	114.5	9	76.2 (M:76.2)	3
Tax_Id=9913 Gene_Symbol=FANCG Uncharacterized protein	63.1	5.5	50.2 (M:50.2)	2
Tax_Id=9913 Gene_Symbol=FANCI Fanconi anemia, complementation group I	149.3	6.1	76.5 (M:76.5)	2
Tax_Id=9913 Gene_Symbol=FASN Fatty acid synthase	274.4	6.2	176.6 (M:176.6)	4
Tax_Id=9913 Gene_Symbol=FAT2 protocadherin Fat 2	479.0	5.1	55.2 (M:55.2)	2
Tax_Id=9913 Gene_Symbol=FAT4 Uncharacterized protein	541.9	4.8	68.5 (M:68.5)	3
Tax_Id=9913 Gene_Symbol=FBP1 Folate receptor alpha	27.9	8.1	419.6 (M:419.6)	13
Tax_Id=9913 Gene_Symbol=FBXO11 Uncharacterized protein	103.4	6.5	79.6 (M:79.6)	2
Tax_Id=9913 Gene_Symbol=FBXO38 Uncharacterized protein	134.0	5.9	70.0 (M:70.0)	2
Tax_Id=9913 Gene_Symbol=FBXW7 F-box and WD repeat domain containing 7	70.3	8.7	113.1 (M:113.1)	3
Tax_Id=9913 Gene_Symbol=FCGBP Fc fragment of IgG binding protein-like	326.4	5.0	127.0 (M:127.0)	3
Tax_Id=9913 Gene_Symbol=FER1L5 fer-1-like 5	243.0	8.7	138.6 (M:138.6)	3
Tax_Id=9913 Gene_Symbol=FETUB Fetuin-B	42.6	5.6	109.9 (M:109.9)	3
Tax_Id=9913 Gene_Symbol=FGB fibrinogen beta chain	56.4	8.5	464.2 (M:464.2)	14
Tax_Id=9913 Gene_Symbol=FGFBP1;LOC783341 Fibroblast growth factor-binding protein 1	26.2	9.1	233.7 (M:233.7)	6
Tax_Id=9913 Gene_Symbol=FGFR1 FGFR1 protein	91.4	6.0	69.2 (M:69.2)	2
Tax_Id=9913 Gene_Symbol=FGG Uncharacterized protein	50.2	5.4	455.1 (M:455.1)	16
Tax_Id=9913 Gene_Symbol=FILIP1L filamin A interacting protein 1-like isoform 1	129.7	5.8	176.2 (M:176.2)	3
Tax_Id=9913 Gene_Symbol=FKBP4 Uncharacterized protein	52.0	5.3	102.8 (M:102.8)	5
Tax_Id=9913 Gene_Symbol=FNIP2 folliculin interacting protein 2	114.6	6.0	78.5 (M:78.5)	3
Tax_Id=9913 Gene_Symbol=FOLR1 Uncharacterized protein	29.7	8.0	136.4 (M:136.4)	5
Tax_Id=9913 Gene_Symbol=FRMPD3 focal adhesion kinase 1-like	196.4	7.5	200.6 (M:200.6)	3
Tax_Id=9913 Gene_Symbol=FUBP3 Uncharacterized protein	61.3	8.1	43.8 (M:43.8)	2
Tax_Id=9913 Gene_Symbol=GALNT5 Uncharacterized protein	106.8	9.5	66.6 (M:66.6)	2
Tax_Id=9913 Gene_Symbol=GAPDH Glyceraldehyde-3-phosphate dehydrogenase	35.8	8.5	74.4 (M:74.4)	3
Tax_Id=9913 Gene_Symbol=GARNL3 Uncharacterized protein	115.5	6.9	93.7 (M:93.7)	3
Tax_Id=9913 Gene_Symbol=GAS2L3 growth arrest-specific 2-like	75.1	9.6	115.5 (M:115.5)	3
Tax_Id=9913 Gene_Symbol=GC Vitamin D-binding protein	53.3	5.4	440.6 (M:440.6)	14
Tax_Id=9913 Gene_Symbol=GDI1 Rab GDP dissociation inhibitor alpha	50.5	5.0	43.5 (M:43.5)	2
Tax_Id=9913 Gene_Symbol=GFM1 Uncharacterized protein	83.8	6.5	152.2 (M:152.2)	6
Tax_Id=9913 Gene_Symbol=GGT1 gamma-glutamyltranspeptidase 1	60.9	5.9	201.3 (M:201.3)	8
Tax_Id=9913 Gene_Symbol=GIGYF1 Uncharacterized protein	114.6	5.2	82.2 (M:82.2)	4
Tax_Id=9913 Gene_Symbol=GIMAP5 GTPase, IMAP family member 5	23.7	9.2	41.2 (M:41.2)	2
Tax_Id=9913 Gene_Symbol=GLYCAM1 Glycosylation-dependent cell adhesion molecule 1	17.1	6.2	815.6 (M:815.6)	21
Tax_Id=9913 Gene_Symbol=GNL2 Guanine nucleotide binding protein-like 2	83.4	9.4	114.4 (M:114.4)	3
Tax_Id=9913 Gene_Symbol=GNS N-acetylglucosamine-6-sulfatase	62.7	8.7	58.9 (M:58.9)	2
Tax_Id=9913 Gene_Symbol=GOLGA4 Uncharacterized protein	261.2	5.2	338.4 (M:338.4)	7
Tax_Id=9913 Gene_Symbol=GOLGB1 Uncharacterized protein	377.4	5.0	311.8 (M:311.8)	2
Tax_Id=9913 Gene_Symbol=GOLM1 Uncharacterized protein	45.5	4.8	142.3 (M:142.3)	5
Tax_Id=9913 Gene_Symbol=GOLSYN;SYBU GOLSYN protein	73.7	6.1	75.0 (M:75.0)	3
Tax_Id=9913 Gene_Symbol=GON4L Uncharacterized protein	246.6	4.9	218.6 (M:218.6)	3
Tax_Id=9913 Gene_Symbol=GORAB Uncharacterized protein	45.2	9.0	77.8 (M:77.8)	3
Tax_Id=9913 Gene_Symbol=GPANK1 Uncharacterized protein	38.6	9.3	43.8 (M:43.8)	2
Tax_Id=9913 Gene_Symbol=GPD2 Uncharacterized protein	81	6.6	51.6 (M:51.6)	2
Tax_Id=9913 Gene_Symbol=GPR179 Uncharacterized protein	255.2	5.5	117.6 (M:117.6)	2
Tax_Id=9913 Gene_Symbol=GPR87 Uncharacterized protein	41.3	9.6	28.6 (M:28.6)	2
Tax_Id=9913 Gene_Symbol=GPR98 sodium/calcium exchanger 2-like	688.1	4.6	127.2 (M:127.2)	2
Tax_Id=9913 Gene_Symbol=GPSM2 G-protein signaling modulator 2	76.7	6.0	98.5 (M:98.5)	2
Tax_Id=9913 Gene_Symbol=GPX4 Isoform Cytoplasmic of Phospholipid hydroperoxide glutathione peroxidase, mitochondrial	19.4	8.5	36.0 (M:36.0)	2
Tax_Id=9913 Gene_Symbol=GREB1 hypothetical protein	215.2	6.4	67.0 (M:67.0)	3
Tax_Id=9913 Gene_Symbol=GRHL3 sister-of-mammalian grainyhead protein-like	84.5	9.1	47.5 (M:47.5)	2
Tax_Id=9913 Gene_Symbol=GSTO1 Uncharacterized protein	27.3	7.6	34.3 (M:34.3)	2
Tax_Id=9913 Gene_Symbol=GTF3C1 Uncharacterized protein	236.2	7.4	123.8 (M:123.8)	4
Tax_Id=9913 Gene_Symbol=GUF1 Translation factor GUF1, mitochondrial	74.7	8.9	154.9 (M:154.9)	6
Tax_Id=9913 Gene_Symbol=H1F0 Histone H1.0	20.9	10.9	126.2 (M:126.2)	3
Tax_Id=9913 Gene_Symbol=HARS2 Probable histidyl-tRNA synthetase, mitochondrial	56.9	8.2	67.7 (M:67.7)	2
Tax_Id=9913 Gene_Symbol=HAUS1 HAUS augmin-like complex subunit 1	31.7	5.3	84.7 (M:84.7)	4
Tax_Id=9913 Gene_Symbol=HDAC1 Histone deacetylase 1	55.1	5.3	100.8 (M:100.8)	2
Tax_Id=9913 Gene_Symbol=HDAC11 HDAC11 protein	42.9	8.2	84.8 (M:84.8)	3
Tax_Id=9913 Gene_Symbol=HDAC5 histone deacetylase 5	122.0	5.7	86.9 (M:86.9)	2
Tax_Id=9913 Gene_Symbol=HDGFRP2 Uncharacterized protein	74.6	7.1	95.7 (M:95.7)	2
Tax_Id=9913 Gene_Symbol=HDLBP high density lipoprotein binding protein	175.7	9.3	145.8 (M:145.8)	2
Tax_Id=9913 Gene_Symbol=HEATR1 hypothetical protein	242.1	6.2	143.5 (M:143.5)	3
Tax_Id=9913 Gene_Symbol=HEATR5A hypothetical protein isoform 3	222.4	6.3	79.6 (M:79.6)	2
Tax_Id=9913 Gene_Symbol=HEATR5B hypothetical protein	224.1	6.7	151.5 (M:151.5)	3
Tax_Id=9913 Gene_Symbol=HERC2 Uncharacterized protein	527.8	5.9	178.6 (M:178.6)	4
Tax_Id=9913 Gene_Symbol=HFM1 probable ATP-dependent DNA helicase HFM1	162.5	6.6	181.9 (M:181.9)	4
Tax_Id=9913 Gene_Symbol=HIP1R KIAA0655 protein-like	121.7	6.3	129.4 (M:129.4)	3
Tax_Id=9913 Gene_Symbol=HIST1H1C Uncharacterized protein	21.3	11.0	170.7 (M:170.7)	6
Tax_Id=9913 Gene_Symbol=HIST1H2BA histone cluster 1, H2ba	14.2	10.2	39.3 (M:39.3)	2
Tax_Id=9913 Gene_Symbol=HIVEP2 Uncharacterized protein	266.8	6.5	73.5 (M:73.5)	2
Tax_Id=9913 Gene_Symbol=HMCN1 Uncharacterized protein	612.2	6.0	127.1 (M:127.1)	2
Tax_Id=9913 Gene_Symbol=HMGB1 High mobility group protein B1	24.9	5.6	58.0 (M:58.0)	2
Tax_Id=9913 Gene_Symbol=HMGN2 Non-histone chromosomal protein HMG-17	9.4	9.9	62.3 (M:62.3)	2
Tax_Id=9913 Gene_Symbol=HMMR Uncharacterized protein	82.9	5.7	130.5 (M:130.5)	2
Tax_Id=9913 Gene_Symbol=HP Haptoglobin	44.8	7.8	351.6 (M:351.6)	11
Tax_Id=9913 Gene_Symbol=HP1BP3 Heterochromatin protein 1-binding protein 3	61.4	9.7	52.2 (M:52.2)	3
Tax_Id=9913 Gene_Symbol=HPX Hemopexin	52.2	7.9	263.4 (M:263.4)	11
Tax_Id=9913 Gene_Symbol=HS3ST3B1 Uncharacterized protein	42.9	9.6	47.0 (M:47.0)	2
Tax_Id=9913 Gene_Symbol=HSP90AA1 Heat shock protein HSP 90-alpha	84.7	4.9	69.5 (M:69.5)	2
Tax_Id=9913 Gene_Symbol=HSP90B1 Uncharacterized protein	92.6	4.8	101.5 (M:101.5)	4
Tax_Id=9913 Gene_Symbol=HSPA13 Heat shock 70 kDa protein 13	51.9	5.2	73.1 (M:73.1)	3
Tax_Id=9913 Gene_Symbol=HSPA1L Heat shock 70 kDa protein 1-like	70.3	5.9	187.6 (M:187.6)	4
Tax_Id=9913 Gene_Symbol=HSPA2 Heat shock 70kDa protein 1A	69.8	5.5	257.2 (M:257.2)	9
Tax_Id=9913 Gene_Symbol=HSPA4L Hsc70Cb-like isoform 3	88.8	5.9	155.9 (M:155.9)	6
Tax_Id=9913 Gene_Symbol=HSPA5 78 kDa glucose-regulated protein	72.4	5.1	273.2 (M:273.2)	9
Tax_Id=9913 Gene_Symbol=HSPA8 Heat shock cognate 71 kDa protein	71.2	5.4	281.0 (M:281.0)	8
Tax_Id=9913 Gene_Symbol=HSPA9 Stress-70 protein, mitochondrial	73.7	6.0	101.1 (M:101.1)	3
Tax_Id=9913 Gene_Symbol=HSPH1 Heat shock protein 105 kDa	96.7	5.2	121.4 (M:121.4)	5
Tax_Id=9913 Gene_Symbol=HUWE1 Uncharacterized protein	482.1	5.1	130.8 (M:130.8)	2
Tax_Id=9913 Gene_Symbol=HYDIN hydrocephalus inducing homolog	575.4	5.9	240.4 (M:240.4)	6
Tax_Id=9913 Gene_Symbol=HYOU1 Uncharacterized protein	111.6	5.3	85.9 (M:85.9)	2
Tax_Id=9913 Gene_Symbol=IBTK inhibitor of Bruton tyrosine kinase	150.0	8.2	77.7 (M:77.7)	2
Tax_Id=9913 Gene_Symbol=IDE Insulin-degrading enzyme	118.0	6.2	119.4 (M:119.4)	2
Tax_Id=9913 Gene_Symbol=IDH1 isocitrate dehydrogenase [NADP] cytoplasmic	46.7	6.1	343.2 (M:343.2)	9
Tax_Id=9913 Gene_Symbol=IFT74 Uncharacterized protein	69.4	5.9	65.9 (M:65.9)	2
Tax_Id=9913 Gene_Symbol=IGJ Uncharacterized protein	17.8	5.1	243.3 (M:243.3)	6
Tax_Id=9913 Gene_Symbol=IGK IGK protein	26.6	6.1	585.6 (M:585.6)	16
Tax_Id=9913 Gene_Symbol=IGL@ Immunoglobulin light chain, lambda gene cluster	24.5	7.5	2071.3 (M:2071.3)	55
Tax_Id=9913 Gene_Symbol=IGLL1 IGLL1 protein	24.7	6.6	2384.4 (M:2384.4)	34
Tax_Id=9913 Gene_Symbol=INPP4A type I inositol-3,4-bisphosphate 4-phosphatase	108.8	6.6	46.2 (M:46.2)	2
Tax_Id=9913 Gene_Symbol=INTS1 Uncharacterized protein	242.9	6.0	153.4 (M:153.4)	4
Tax_Id=9913 Gene_Symbol=IQCE IQ motif containing E-like	87.5	8.5	96.8 (M:96.8)	2
Tax_Id=9913 Gene_Symbol=IQSEC2 IQ motif and Sec7 domain 2	150.3	9.1	66.4 (M:66.4)	3
Tax_Id=9913 Gene_Symbol=IREB2 Uncharacterized protein	106	6.5	38.7 (M:38.7)	2
Tax_Id=9913 Gene_Symbol=IRF4 Uncharacterized protein	51.8	6.4	37.2 (M:37.2)	2
Tax_Id=9913 Gene_Symbol=ITGA1 integrin, alpha 1	133.1	5.5	119.8 (M:119.8)	3
Tax_Id=9913 Gene_Symbol=ITGA11 integrin alpha 11 subunit-like	133.6	6.3	43.2 (M:43.2)	2
Tax_Id=9913 Gene_Symbol=ITGA8 integrin, alpha 8	113.4	5.4	34.8 (M:34.8)	2
Tax_Id=9913 Gene_Symbol=ITGB4 integrin beta-4	194.7	5.6	79.8 (M:79.8)	2
Tax_Id=9913 Gene_Symbol=ITIH4 Inter-alpha-trypsin inhibitor heavy chain H4	101.4	6.2	429.6 (M:429.6)	13
Tax_Id=9913 Gene_Symbol=ITPR2 Inositol 1,4,5-trisphosphate receptor type 2	307.6	6	63.2 (M:63.2)	2
Tax_Id=9913 Gene_Symbol=JMJD1C jumonji domain containing 1C	283.4	8.3	221.9 (M:221.9)	4
Tax_Id=9913 Gene_Symbol=JPH1 junctophilin-1	71.5	9.4	93.0 (M:93.0)	3
Tax_Id=9913 Gene_Symbol=KALRN kalirin	339.9	5.7	56.0 (M:56.0)	2
Tax_Id=9913 Gene_Symbol=KAT2B K(lysine) acetyltransferase 2B	94.6	9.0	75.6 (M:75.6)	2
Tax_Id=9913 Gene_Symbol=KCNH1 Isoform 1 of Potassium voltage-gated channel subfamily H member 1	108.0	7.8	51.5 (M:51.5)	2
Tax_Id=9913 Gene_Symbol=KCNH5 potassium voltage-gated channel subfamily H member 5	111.8	7.5	60.5 (M:60.5)	2
Tax_Id=9913 Gene_Symbol=KCNQ3 Potassium voltage-gated channel subfamily KQT member 3	95.6	9.0	44.8 (M:44.8)	2
Tax_Id=9913 Gene_Symbol=KCNRG Potassium channel regulatory protein	30.4	7.0	41.2 (M:41.2)	2
Tax_Id=9913 Gene_Symbol=KCNU1 Potassium channel subfamily U member 1	129.3	8.2	85.5 (M:85.5)	3
Tax_Id=9913 Gene_Symbol=KCTD19 Uncharacterized protein	105.2	5.9	89.0 (M:89.0)	3
Tax_Id=9913 Gene_Symbol=KHDRBS1 Uncharacterized protein	48.2	8.7	66.3 (M:66.3)	2
Tax_Id=9913 Gene_Symbol=KIAA0020 Uncharacterized protein	73.3	9.7	90.8 (M:90.8)	3
Tax_Id=9913 Gene_Symbol=KIAA0586 Uncharacterized protein	170.3	5.9	117.6 (M:117.6)	4
Tax_Id=9913 Gene_Symbol=KIAA1429 Uncharacterized protein	202.1	4.9	102.5 (M:102.5)	5
Tax_Id=9913 Gene_Symbol=KIF13A kinesin family member 13A	214.4	5.6	149.4 (M:149.4)	4
Tax_Id=9913 Gene_Symbol=KIF14 kinesin family member 14	158.6	6.1	158.0 (M:158.0)	2
Tax_Id=9913 Gene_Symbol=KIF1A kinesin family member 1A	190.2	5.8	150.9 (M:150.9)	5
Tax_Id=9913 Gene_Symbol=KIF1C Uncharacterized protein	122.9	6.6	152.5 (M:152.5)	3
Tax_Id=9913 Gene_Symbol=KIF21A kinesin-like protein KIF21A	185.1	6.1	211.2 (M:211.2)	3
Tax_Id=9913 Gene_Symbol=KIF26B kinesin family member 26B-like	218.8	8.9	144.8 (M:144.8)	4
Tax_Id=9913 Gene_Symbol=KIF27 kinesin-like protein KIF27	159.7	6.9	138.0 (M:138.0)	2
Tax_Id=9913 Gene_Symbol=KIF5C kinesin family member 5C	109.1	5.9	131.7 (M:131.7)	3
Tax_Id=9913 Gene_Symbol=KIF9 kinesin family member 9	97.2	8.4	110.4 (M:110.4)	3
Tax_Id=9913 Gene_Symbol=KLHL25 ectoderm-neural cortex protein 2	65.7	6.3	68.9 (M:68.9)	2
Tax_Id=9913 Gene_Symbol=KLHL5 kelch-like 5 (Drosophila)-like	89.2	6.1	98.2 (M:98.2)	3
Tax_Id=9913 Gene_Symbol=KLHL7 Uncharacterized protein	65.9	6.0	59.8 (M:59.8)	2
Tax_Id=9913 Gene_Symbol=KNTC1 Uncharacterized protein	251.0	5.7	175.7 (M:175.7)	2
Tax_Id=9913 Gene_Symbol=KRR1 KRR1 small subunit processome component homolog	43.7	9.8	101.2 (M:101.2)	4
Tax_Id=9913 Gene_Symbol=KRT17 Keratin, type I cytoskeletal 17	48.7	5.1	166.0 (M:166.0)	5
Tax_Id=9913 Gene_Symbol=KRT4 KRT4 protein	58.0	7.5	112.7 (M:112.7)	3
Tax_Id=9913 Gene_Symbol=KRT5 Uncharacterized protein	60.6	7.6	164.5 (M:164.5)	4
Tax_Id=9913 Gene_Symbol=KRT75 Keratin, type II cytoskeletal 75	59.0	7.6	140.1 (M:140.1)	4
Tax_Id=9913 Gene_Symbol=KRT8 Keratin, type II cytoskeletal 8	53.6	5.6	88.4 (M:88.4)	4
Tax_Id=9913 Gene_Symbol=KTN1 KTN1 protein	150.5	5.6	140.0 (M:140.0)	3
Tax_Id=9913 Gene_Symbol=LACTB Serine beta-lactamase-like protein LACTB, mitochondrial	61.6	8.7	55.4 (M:55.4)	3
Tax_Id=9913 Gene_Symbol=LAMB1 laminin subunit beta-1	197.3	4.8	322.1 (M:322.1)	6
Tax_Id=9913 Gene_Symbol=LANCL3 lanC-like protein 3	46.4	6.3	31.4 (M:31.4)	2
Tax_Id=9913 Gene_Symbol=LARGE glycosyltransferase-like protein LARGE1	87.9	7.6	89.6 (M:89.6)	3
Tax_Id=9913 Gene_Symbol=LARP4 Uncharacterized protein	80.9	6.5	33.6 (M:33.6)	2
Tax_Id=9913 Gene_Symbol=LARP7 La ribonucleoprotein domain family, member 7	65.9	9.5	159.8 (M:159.8)	2
Tax_Id=9913 Gene_Symbol=LCN2 lipocalin 2 (oncogene 24p3)-like	23.0	9.2	303.9 (M:303.9)	10
Tax_Id=9913 Gene_Symbol=LCP1 Lymphocyte cytosolic protein 1	70.0	5.2	139.5 (M:139.5)	6
Tax_Id=9913 Gene_Symbol=LDHB L-lactate dehydrogenase B chain	36.7	6	60.0 (M:60.0)	2
Tax_Id=9913 Gene_Symbol=LETMD1 LETM1 domain-containing protein 1	41.9	10.2	79.1 (M:79.1)	2
Tax_Id=9913 Gene_Symbol=LINS Uncharacterized protein	85.9	5.6	34.1 (M:34.1)	2
Tax_Id=9913 Gene_Symbol=LMAN1 LMAN1 protein	58.0	6.0	71.4 (M:71.4)	3
Tax_Id=9913 Gene_Symbol=LMBRD2 Uncharacterized protein	81.1	7.5	97.5 (M:97.5)	2
Tax_Id=9913 Gene_Symbol=LMOD3 Uncharacterized protein	65.1	5.5	83.3 (M:83.3)	2
Tax_Id=9913 Gene_Symbol=LNPEP leucyl-cystinyl aminopeptidase-like	119.3	5.5	75.4 (M:75.4)	4
Tax_Id=9913 Gene_Symbol=LOC100125320 LOC100125320 protein	42.6	5.3	63.5 (M:63.5)	2
Tax_Id=9913 Gene_Symbol=LOC100137744 zinc finger protein 300-like	93.1	9.5	81.7 (M:81.7)	3
Tax_Id=9913 Gene_Symbol=LOC100138068 ATP-binding cassette, sub-family C, member 4	148.6	6.2	148.2 (M:148.2)	2
Tax_Id=9913 Gene_Symbol=LOC100138318 MEA6-like	69.4	6.3	84.2 (M:84.2)	2
Tax_Id=9913 Gene_Symbol=LOC100138974 keratin 13-like isoform 2	59.3	5.1	228.2 (M:228.2)	4
Tax_Id=9913 Gene_Symbol=LOC100139345 113 kDa protein	112.7	9.5	66.4 (M:66.4)	2
Tax_Id=9913 Gene_Symbol=LOC100139494 Uncharacterized protein	498.4	6.2	245.7 (M:245.7)	3
Tax_Id=9913 Gene_Symbol=LOC100139857 ryanodine receptor 1-like	565.7	5.2	229.0 (M:229.0)	5
Tax_Id=9913 Gene_Symbol=LOC100140708 IQ motif containing GTPase activating protein 1	138.0	6.8	146.3 (M:146.3)	5
Tax_Id=9913 Gene_Symbol=LOC100140733 Uncharacterized protein	770.8	6.1	369.0 (M:369.0)	6
Tax_Id=9913 Gene_Symbol=LOC100140827 thymosin, beta 4	5.0	6.2	41.5 (M:41.5)	2
Tax_Id=9913 Gene_Symbol=LOC100296271 ELAV-like 2-like	66.6	10.0	136.5 (M:136.5)	2
Tax_Id=9913 Gene_Symbol=LOC100297361 hyperpolarization activated cyclic nucleotide-gated potassium channel 2	107.3	9.3	71.5 (M:71.5)	2
Tax_Id=9913 Gene_Symbol=LOC100298796 hypothetical protein	265.5	9.5	298.2 (M:298.2)	6
Tax_Id=9913 Gene_Symbol=LOC100298870 TRD@ protein-like	40.0	8.9	65.6 (M:65.6)	2
Tax_Id=9913 Gene_Symbol=LOC100299477 tetrodotoxin-resistant voltage-gated sodium channel-like	221.6	6.4	92.1 (M:92.1)	4
Tax_Id=9913 Gene_Symbol=LOC100299693 PRPF38B protein-like	64.0	10.5	78.0 (M:78.0)	2
Tax_Id=9913 Gene_Symbol=LOC100299984 keratin 6A-like	64.7	8.2	183.6 (M:183.6)	4
Tax_Id=9913 Gene_Symbol=LOC100300164 MICAL-like isoform 3	132.3	5.7	73.2 (M:73.2)	3
Tax_Id=9913 Gene_Symbol=LOC100300400 clock-like	95.0	6.5	73.5 (M:73.5)	2
Tax_Id=9913 Gene_Symbol=LOC100300626 synaptotagmin-2-like	46.6	8.2	102.4 (M:102.4)	2
Tax_Id=9913 Gene_Symbol=LOC100301161 keratin 6A-like	63.1	8.4	324.7 (M:324.7)	10
Tax_Id=9913 Gene_Symbol=LOC100335210 hypothetical protein	770.6	6.2	446.7 (M:446.7)	3
Tax_Id=9913 Gene_Symbol=LOC100335247 ubiquitin protein ligase E3A-like	99.6	5.0	50.7 (M:50.7)	2
Tax_Id=9913 Gene_Symbol=LOC100335506 zinc finger protein 651-like	82.4	5.4	64.4 (M:64.4)	2
Tax_Id=9913 Gene_Symbol=LOC100335534 histone H2B type 1-A-like	14.3	10.2	163.0 (M:163.0)	5
Tax_Id=9913 Gene_Symbol=LOC100335595 cofilin 1	16.9	8.9	37.8 (M:37.8)	2
Tax_Id=9913 Gene_Symbol=LOC100335739 Transmembrane protease, serine 11E2-like	103.9	8.6	32.6 (M:32.6)	2
Tax_Id=9913 Gene_Symbol=LOC100335813 transforming, acidic coiled-coil containing protein 2	303.7	4.6	103.0 (M:103.0)	4
Tax_Id=9913 Gene_Symbol=LOC100336108 ral guanine nucleotide dissociation stimulator-like	147.5	8.8	107.8 (M:107.8)	4
Tax_Id=9913 Gene_Symbol=LOC100336280 ferrous iron transport protein B-like, partial	46.3	8.7	59.5 (M:59.5)	2
Tax_Id=9913 Gene_Symbol=LOC100336551 ATP-binding cassette, sub-family C, member 9-like isoform 2	174.2	6.7	100.2 (M:100.2)	3
Tax_Id=9913 Gene_Symbol=LOC100336592 mCG140660-like	65.4	7.1	90.0 (M:90.0)	3
Tax_Id=9913 Gene_Symbol=LOC100336612 dynein, axonemal, heavy chain 11-like	520.5	5.8	249.8 (M:249.8)	4
Tax_Id=9913 Gene_Symbol=LOC100336859 RPEL repeat containing 1-like	16.0	10.2	58.9 (M:58.9)	3
Tax_Id=9913 Gene_Symbol=LOC100336900 CG11874-like	81.3	9.5	55.0 (M:55.0)	2
Tax_Id=9913 Gene_Symbol=LOC100336952 IGL@ protein-like	26.7	9.1	94.7 (M:94.7)	4
Tax_Id=9913 Gene_Symbol=LOC100336965 odz, odd Oz/ten-m homolog 1-like isoform 1	304.6	5.9	65.8 (M:65.8)	3
Tax_Id=9913 Gene_Symbol=LOC100337023 collagen alpha-1(V) chain-like	100.5	6.3	36.0 (M:36.0)	2
Tax_Id=9913 Gene_Symbol=LOC100337069 Uncharacterized protein	144.5	6.6	94.2 (M:94.2)	4
Tax_Id=9913 Gene_Symbol=LOC100337076 ATP-binding cassette protein C4-like	151.5	5.6	186.5 (M:186.5)	7
Tax_Id=9913 Gene_Symbol=LOC100337148 nuclear RNA export factor 3-like	300.6	8.2	94.1 (M:94.1)	2
Tax_Id=9913 Gene_Symbol=LOC100337174 ceramide kinase-like	66.7	8.1	35.8 (M:35.8)	2
Tax_Id=9913 Gene_Symbol=LOC100337196 Kinesin-like protein at 3A-like	169.3	7.0	144.4 (M:144.4)	4
Tax_Id=9913 Gene_Symbol=LOC100337258 transmembrane and tetratricopeptide repeat containing 2-like	94.1	9.0	59.9 (M:59.9)	2
Tax_Id=9913 Gene_Symbol=LOC100337270 ATP-binding cassette, sub-family C (CFTR/MRP), member 6-like	164.7	8.8	71.7 (M:71.7)	2
Tax_Id=9913 Gene_Symbol=LOC100337325 pigment epithelium-derived factor-like	23.7	5.7	112.9 (M:112.9)	3
Tax_Id=9913 Gene_Symbol=LOC100337374 period circadian protein homolog 2-like	77.7	6.2	59.1 (M:59.1)	2
Tax_Id=9913 Gene_Symbol=LOC100337465 alanyl-tRNA synthetase 2, mitochondrial-like	106.4	6.2	43.8 (M:43.8)	2
Tax_Id=9913 Gene_Symbol=LOC504812 pregnancy-associated glycoprotein 18-like	42.2	8.8	61.4 (M:61.4)	2
Tax_Id=9913 Gene_Symbol=LOC506828 Alpha-2-macroglobulin-like, partial	165.5	6.8	116.0 (M:116.0)	4
Tax_Id=9913 Gene_Symbol=LOC507069 breast cancer type 2 susceptibility protein homolog isoform 1	384.1	6.4	326.7 (M:326.7)	9
Tax_Id=9913 Gene_Symbol=LOC508315 olfactory receptor 1264-like	34.7	9.0	44.0 (M:44.0)	2
Tax_Id=9913 Gene_Symbol=LOC510193 Uncharacterized protein	35.3	5.4	43.0 (M:43.0)	2
Tax_Id=9913 Gene_Symbol=LOC511240 Protein HP-25 homolog 1	22.5	7.0	106.8 (M:106.8)	4
Tax_Id=9913 Gene_Symbol=LOC512287 Uncharacterized protein	492.9	6.3	277.7 (M:277.7)	5
Tax_Id=9913 Gene_Symbol=LOC512838 WW domain binding protein 11-like	69.4	6.2	102.5 (M:102.5)	2
Tax_Id=9913 Gene_Symbol=LOC513129 hypothetical LOC513129	208.6	7.5	138.2 (M:138.2)	4
Tax_Id=9913 Gene_Symbol=LOC514078 myosin-Vb-like	218.0	7.8	160.9 (M:160.9)	4
Tax_Id=9913 Gene_Symbol=LOC514143 LOC781710 protein (Fragment)	71.1	5.9	76.2 (M:76.2)	2
Tax_Id=9913 Gene_Symbol=LOC514244 hypothetical protein	258.1	6.7	97.7 (M:97.7)	2
Tax_Id=9913 Gene_Symbol=LOC515150 complement component 4 binding protein, alpha chain-like	21.8	6.3	50.2 (M:50.2)	2
Tax_Id=9913 Gene_Symbol=LOC515857 tigger transposable element derived 6-like isoform 1	84.7	5.2	83.9 (M:83.9)	2
Tax_Id=9913 Gene_Symbol=LOC517133 Uncharacterized protein	252.5	6.6	59.4 (M:59.4)	2
Tax_Id=9913 Gene_Symbol=LOC519047 Uncharacterized protein	152.7	7.6	62.3 (M:62.3)	4
Tax_Id=9913 Gene_Symbol=LOC520387 LOC520387 protein	115.7	5.6	61.5 (M:61.5)	3
Tax_Id=9913 Gene_Symbol=LOC520939 Kruppel-like factor-like	43.5	11.0	63.4 (M:63.4)	2
Tax_Id=9913 Gene_Symbol=LOC520970 KIAA0556-like	178.4	5.1	48.3 (M:48.3)	2
Tax_Id=9913 Gene_Symbol=LOC521270 Uncharacterized protein	106.7	9.2	100.0 (M:100.0)	3
Tax_Id=9913 Gene_Symbol=LOC521525 Uncharacterized protein	15.0	9.9	44.5 (M:44.5)	2
Tax_Id=9913 Gene_Symbol=LOC521706 intersectin-1-like	193.7	8.4	86.5 (M:86.5)	2
Tax_Id=9913 Gene_Symbol=LOC522724 protein piccolo-like	373.0	8.9	117.5 (M:117.5)	2
Tax_Id=9913 Gene_Symbol=LOC522938 87 kDa protein	86.5	9.0	76.4 (M:76.4)	2
Tax_Id=9913 Gene_Symbol=LOC524650 Similar to EF hand calcium binding domain 1	17.0	5.9	74.9 (M:74.9)	4
Tax_Id=9913 Gene_Symbol=LOC525947 Serotransferrin-like	69.1	8.2	263.9 (M:263.9)	8
Tax_Id=9913 Gene_Symbol=LOC526226 histone H4 replacement-like	11.3	10.9	82.7 (M:82.7)	2
Tax_Id=9913 Gene_Symbol=LOC528262 Intestinal alkaline phosphatase VI (Fragment)	29.4	4.8	86.0 (M:86.0)	2
Tax_Id=9913 Gene_Symbol=LOC529919 hypothetical protein	119.5	8.4	93.2 (M:93.2)	2
Tax_Id=9913 Gene_Symbol=LOC531225 olfactory receptor Olr1242-like	34.6	8.7	60.0 (M:60.0)	3
Tax_Id=9913 Gene_Symbol=LOC531539 CG5149-like	50.2	6.9	39.2 (M:39.2)	2
Tax_Id=9913 Gene_Symbol=LOC531645 ATP-binding cassette protein C4-like	156.4	6.2	159.6 (M:159.6)	4
Tax_Id=9913 Gene_Symbol=LOC532108 ornithine decarboxylase 1-like	74.2	8.9	47.8 (M:47.8)	2
Tax_Id=9913 Gene_Symbol=LOC532585 neuroblastoma breakpoint family, member 6	107.9	4.9	75.3 (M:75.3)	2
Tax_Id=9913 Gene_Symbol=LOC534002 Uncharacterized protein	295.7	12.1	286.1 (M:286.1)	6
Tax_Id=9913 Gene_Symbol=LOC535053 growth regulation by estrogen in breast cancer-like	208.6	6.4	87.0 (M:87.0)	3
Tax_Id=9913 Gene_Symbol=LOC536240 thyroid hormone receptor interactor 12-like	289.2	5.2	165.9 (M:165.9)	5
Tax_Id=9913 Gene_Symbol=LOC539818 MGC152360 protein	68.6	6.3	101.3 (M:101.3)	2
Tax_Id=9913 Gene_Symbol=LOC540182 RNA binding motif protein 16-like isoform 3, partial	100.6	10.5	83.6 (M:83.6)	3
Tax_Id=9913 Gene_Symbol=LOC540799 tropomyosin 4-like	29.0	5.0	62.5 (M:62.5)	2
Tax_Id=9913 Gene_Symbol=LOC613515 Uncharacterized protein	39.1	9.5	91.4 (M:91.4)	2
Tax_Id=9913 Gene_Symbol=LOC613832 Uncharacterized protein	47.6	8.8	36.8 (M:36.8)	2
Tax_Id=9913 Gene_Symbol=LOC614945 ribosomal protein S20-like	13.3	10.0	83.2 (M:83.2)	2
Tax_Id=9913 Gene_Symbol=LOC615242 G protein-coupled receptor associated sorting protein 2-like	49.2	5.1	122.2 (M:122.2)	3
Tax_Id=9913 Gene_Symbol=LOC615768 ankyrin repeat domain 26-like, partial	23.2	8.2	34.9 (M:34.9)	2
Tax_Id=9913 Gene_Symbol=LOC616014 mixed lineage kinase 4-like	115.1	9.2	123.6 (M:123.6)	3
Tax_Id=9913 Gene_Symbol=LOC616190 ribosomal protein L23a-like	28.8	10.3	42.7 (M:42.7)	2
Tax_Id=9913 Gene_Symbol=LOC616267 histone cluster 1, H2bd-like	107.6	9.4	169.2 (M:169.2)	4
Tax_Id=9913 Gene_Symbol=LOC616610 patatin-like phospholipase domain-containing protein 7-like, partial	143.7	8.1	118.5 (M:118.5)	4
Tax_Id=9913 Gene_Symbol=LOC616727 IGL@ protein	24.6	7.5	1812.0 (M:1812.0)	50
Tax_Id=9913 Gene_Symbol=LOC616727 immunoglobulin lambda-like polypeptide 1-like	24.9	5.6	1765.3 (M:1765.3)	51
Tax_Id=9913 Gene_Symbol=LOC616727 Uncharacterized protein	24.4	8.5	1850.1 (M:1850.1)	51
Tax_Id=9913 Gene_Symbol=LOC617150 ATP-binding cassette protein C4-like	145.7	8.4	107.6 (M:107.6)	2
Tax_Id=9913 Gene_Symbol=LOC617221;NUDT19 Uncharacterized protein	42.6	6.8	43.9 (M:43.9)	2
Tax_Id=9913 Gene_Symbol=LOC617767 ceramide kinase-like	68.6	6.9	44.6 (M:44.6)	2
Tax_Id=9913 Gene_Symbol=LOC618652 hypothetical protein	138.7	9.1	95.1 (M:95.1)	2
Tax_Id=9913 Gene_Symbol=LOC618708 interleukin 11-like	38.1	10.3	65.9 (M:65.9)	2
Tax_Id=9913 Gene_Symbol=LOC777692 Uncharacterized protein	193.6	5.8	51.3 (M:51.3)	2
Tax_Id=9913 Gene_Symbol=LOC780820 Hypotheical protein LOC780820	28.5	10.0	78.6 (M:78.6)	2
Tax_Id=9913 Gene_Symbol=LOC781220 heterochromatin protein 1-beta-like	21.3	4.9	53.8 (M:53.8)	2
Tax_Id=9913 Gene_Symbol=LOC782074 family with sequence similarity 186, member A-like	268.9	9.1	125.6 (M:125.6)	2
Tax_Id=9913 Gene_Symbol=LOC782251 hypothetical protein	163.0	8.1	148.5 (M:148.5)	5
Tax_Id=9913 Gene_Symbol=LOC782909 hypothetical protein	216.3	8.9	88.5 (M:88.5)	2
Tax_Id=9913 Gene_Symbol=LOC783056 NT5C3 protein-like, partial	28.6	7.0	35.4 (M:35.4)	2
Tax_Id=9913 Gene_Symbol=LOC783399 similar to Equ c1	16.0	4.7	62.4 (M:62.4)	2
Tax_Id=9913 Gene_Symbol=LOC783718 ubiquitin B-like, partial	10.0	9.3	176.3 (M:176.3)	3
Tax_Id=9913 Gene_Symbol=LOC783772;LOC506606 heterochromatin protein 1-beta	21.5	4.9	43.7 (M:43.7)	2
Tax_Id=9913 Gene_Symbol=LOC783917 olfactory receptor, family 5, subfamily I, member 1-like, partial	36.2	8.8	50.4 (M:50.4)	2
Tax_Id=9913 Gene_Symbol=LOC783927;HIST1H1A histone cluster 1, H1a-like	22.1	10.9	59.9 (M:59.9)	2
Tax_Id=9913 Gene_Symbol=LOC784131 eukaryotic translation elongation factor 1 alpha 1-like	49.9	9.2	188.7 (M:188.7)	2
Tax_Id=9913 Gene_Symbol=LOC785686 hCG20001-like	118.1	8.7	48.5 (M:48.5)	2
Tax_Id=9913 Gene_Symbol=LOC785969 Uncharacterized protein	38.6	8.9	72.8 (M:72.8)	4
Tax_Id=9913 Gene_Symbol=LOC785982 Retinoic acid early transcript 1E-like	40.0	10.3	66.0 (M:66.0)	2
Tax_Id=9913 Gene_Symbol=LOC786295 splicing factor, arginine/serine-rich 3	19.2	11.6	33.4 (M:33.4)	2
Tax_Id=9913 Gene_Symbol=LOC786887;CATHL4 Cathelicidin-4	16.5	6.3	160.3 (M:160.3)	4
Tax_Id=9913 Gene_Symbol=LOC786916 conglutinin 1-like isoform 2	37.3	8.4	49.2 (M:49.2)	2
Tax_Id=9913 Gene_Symbol=LOC788312 formin-like 2	124.2	7.4	89.6 (M:89.6)	4
Tax_Id=9913 Gene_Symbol=LOC788860 zinc finger protein 347-like	111.5	9.3	57.1 (M:57.1)	3
Tax_Id=9913 Gene_Symbol=LOC788867;LOC541212 motilin receptor-like	66.1	11.0	40.8 (M:40.8)	2
Tax_Id=9913 Gene_Symbol=LOC788874 Uncharacterized protein	31.4	8.4	38.3 (M:38.3)	2
Tax_Id=9913 Gene_Symbol=LOC790883 ribosomal protein L17-like isoform 2	21.4	10.1	32.1 (M:32.1)	2
Tax_Id=9913 Gene_Symbol=LONP1 Lon protease homolog, mitochondrial	106.6	6.2	144.4 (M:144.4)	3
Tax_Id=9913 Gene_Symbol=LONP2 Lon protease homolog 2, peroxisomal	94.3	6.9	33.1 (M:33.1)	2
Tax_Id=9913 Gene_Symbol=LOXL4 Lysyl oxidase homolog 4	84.0	7.0	41.7 (M:41.7)	2
Tax_Id=9913 Gene_Symbol=LPIN1 lipin 1-like	98.8	6.4	106.0 (M:106.0)	2
Tax_Id=9913 Gene_Symbol=LPL Lipoprotein lipase	53.3	8.8	70.8 (M:70.8)	3
Tax_Id=9913 Gene_Symbol=LRBA Uncharacterized protein	317.3	5.3	150.3 (M:150.3)	5
Tax_Id=9913 Gene_Symbol=LRFN2 Uncharacterized protein	84.2	6.4	39.3 (M:39.3)	2
Tax_Id=9913 Gene_Symbol=LRG1 Uncharacterized protein	38.3	6.5	302.3 (M:302.3)	7
Tax_Id=9913 Gene_Symbol=LRPPRC Uncharacterized protein	158.1	6.0	160.0 (M:160.0)	3
Tax_Id=9913 Gene_Symbol=LRRC8A Uncharacterized protein	94.0	8.2	85.4 (M:85.4)	3
Tax_Id=9913 Gene_Symbol=LRRIQ1 leucine-rich repeat and IQ domain-containing protein 1	193.4	5.7	105.5 (M:105.5)	2
Tax_Id=9913 Gene_Symbol=LRRK1 leucine-rich repeat serine/threonine-protein kinase 1	224.6	6.2	108.4 (M:108.4)	3
Tax_Id=9913 Gene_Symbol=LRRK2 Uncharacterized protein	285.9	6.2	246.3 (M:246.3)	4
Tax_Id=9913 Gene_Symbol=LSM11 U7 snRNA-associated Sm-like protein Lsm11-like	39.7	10.8	160.8 (M:160.8)	3
Tax_Id=9913 Gene_Symbol=LTF Lactotransferrin	78.0	8.7	3460.0 (M:3460.0)	77
Tax_Id=9913 Gene_Symbol=LZTS1 leucine zipper putative tumor suppressor 1	69.8	7.3	123.3 (M:123.3)	2
Tax_Id=9913 Gene_Symbol=M-SAA3.2 Serum amyloid A protein	15.0	9.1	195.9 (M:195.9)	5
Tax_Id=9913 Gene_Symbol=MACF1 microtubule-actin cross-linking factor 1	618.3	5.2	416.1 (M:416.1)	4
Tax_Id=9913 Gene_Symbol=MAF Transcription factor Maf	39	6.5	35.3 (M:35.3)	2
Tax_Id=9913 Gene_Symbol=MAGI1 Uncharacterized protein	160.3	6.9	96.1 (M:96.1)	2
Tax_Id=9913 Gene_Symbol=MAN1C1 mannosidase, alpha, class 1C, member 1	70.7	8.1	90.1 (M:90.1)	4
Tax_Id=9913 Gene_Symbol=MAN2B1 Lysosomal alpha-mannosidase	112.9	9.2	69.0 (M:69.0)	2
Tax_Id=9913 Gene_Symbol=MAOA Amine oxidase [flavin-containing] A	59.7	8.2	45.6 (M:45.6)	2
Tax_Id=9913 Gene_Symbol=MAP1A microtubule-associated protein 1A-like	327.7	4.8	122.3 (M:122.3)	3
Tax_Id=9913 Gene_Symbol=MAP1B Uncharacterized protein	270.1	4.7	213.0 (M:213.0)	3
Tax_Id=9913 Gene_Symbol=MAP2 microtubule-associated protein 2	199.0	4.8	102.9 (M:102.9)	2
Tax_Id=9913 Gene_Symbol=MAP3K2 mitogen-activated protein kinase kinase kinase 2	69.5	7.7	62.1 (M:62.1)	3
Tax_Id=9913 Gene_Symbol=MAP3K4 MTK1/MEKK4 homolog family member (mtk-1)-like	175.2	6.1	158.7 (M:158.7)	4
Tax_Id=9913 Gene_Symbol=MAP7 MGC151537 protein	86.2	9.6	101.6 (M:101.6)	4
Tax_Id=9913 Gene_Symbol=MAP7D1 arginine/proline rich coiled-coil 1-like	111.1	10.5	152.4 (M:152.4)	4
Tax_Id=9913 Gene_Symbol=MAP7D2 Uncharacterized protein	79.2	8.9	178.7 (M:178.7)	4
Tax_Id=9913 Gene_Symbol=MAP7D3 microtubule-associated protein 7-like	132.0	6.5	229.9 (M:229.9)	5
Tax_Id=9913 Gene_Symbol=MAPT Isoform Tau-D of Microtubule-associated protein tau	43.6	9.2	74.6 (M:74.6)	3
Tax_Id=9913 Gene_Symbol=MAPT Isoform Tau-H of Microtubule-associated protein tau	31.4	10.1	61.7 (M:61.7)	2
Tax_Id=9913 Gene_Symbol=MASP1 Mannan-binding lectin serine peptidase 1	81.2	5.0	67.6 (M:67.6)	2
Tax_Id=9913 Gene_Symbol=MBD4 Methyl-CpG binding domain protein 4	62.7	8.5	79.2 (M:79.2)	3
Tax_Id=9913 Gene_Symbol=MCCC1 Uncharacterized protein	80.4	8.4	55.7 (M:55.7)	2
Tax_Id=9913 Gene_Symbol=MCF2L2 Probable guanine nucleotide exchange factor MCF2L2-like	119.6	5.9	108.7 (M:108.7)	3
Tax_Id=9913 Gene_Symbol=MCM2 minichromosome maintenance complex component 2 isoform 3	96.3	5.4	64.1 (M:64.1)	2
Tax_Id=9913 Gene_Symbol=MCM6 Uncharacterized protein	92.9	5.3	47.2 (M:47.2)	2
Tax_Id=9913 Gene_Symbol=MEF2C Myocyte-specific enhancer factor 2C	47.8	7.7	70.1 (M:70.1)	2
Tax_Id=9913 Gene_Symbol=METTL8 methyltransferase like 8	47.0	9.1	84.5 (M:84.5)	2
Tax_Id=9913 Gene_Symbol=MFAP1 Microfibrillar-associated protein 1	51.9	4.9	37.7 (M:37.7)	2
Tax_Id=9913 Gene_Symbol=MFGE8 MFGE8 protein	47.8	6.8	748.8 (M:748.8)	22
Tax_Id=9913 Gene_Symbol=MGAM maltase-glucoamylase-like	207.1	5.3	66.3 (M:66.3)	2
Tax_Id=9913 Gene_Symbol=MGAT3 mCG11524-like	61.4	8.5	54.3 (M:54.3)	2
Tax_Id=9913 Gene_Symbol=MGC137014 Protein HP-20 homolog	20.6	8.9	77.7 (M:77.7)	2
Tax_Id=9913 Gene_Symbol=MGC137211 Protein HP-25 homolog 2	22.9	5.1	136.7 (M:136.7)	5
Tax_Id=9913 Gene_Symbol=MGC137452 Uncharacterized protein	52.8	8.9	55.7 (M:55.7)	3
Tax_Id=9913 Gene_Symbol=MIB1 Uncharacterized protein	110.0	6.5	82.0 (M:82.0)	3
Tax_Id=9913 Gene_Symbol=MICAL2 microtubule associated monoxygenase, calponin and LIM domain containing 2	126.3	9.1	65.1 (M:65.1)	2
Tax_Id=9913 Gene_Symbol=MICAL3 microtubule associated monoxygenase, calponin and LIM domain containing 3	198.7	5.6	191.5 (M:191.5)	5
Tax_Id=9913 Gene_Symbol=MICU1 Uncharacterized protein	54.6	8.8	51.6 (M:51.6)	2
Tax_Id=9913 Gene_Symbol=MINPP1 multiple inositol polyphosphate phosphatase 1	55.2	7.6	56.4 (M:56.4)	2
Tax_Id=9913 Gene_Symbol=MIS18BP1 similar to chromosome 14 open reading frame 106	119.8	9.1	44.6 (M:44.6)	2
Tax_Id=9913 Gene_Symbol=MKI67 Uncharacterized protein	357.3	9.7	257.1 (M:257.1)	5
Tax_Id=9913 Gene_Symbol=MLL2 Uncharacterized protein	552.8	5.7	113.6 (M:113.6)	2
Tax_Id=9913 Gene_Symbol=MLL5 Uncharacterized protein	204.8	7.2	33.0 (M:33.0)	2
Tax_Id=9913 Gene_Symbol=MLLT4 myeloid/lymphoid or mixed-lineage leukemia (trithorax homolog, Drosophila); translocated to, 4	218.1	6.1	166.0 (M:166.0)	3
Tax_Id=9913 Gene_Symbol=MMP20 Matrix metalloproteinase-20	53.7	9.0	41.2 (M:41.2)	2
Tax_Id=9913 Gene_Symbol=MOCS1 Isoform MOCS1B of Molybdenum cofactor biosynthesis protein 1	69.6	9.2	89.5 (M:89.5)	3
Tax_Id=9913 Gene_Symbol=MPDZ multiple PDZ domain protein	219.8	4.9	92.5 (M:92.5)	3
Tax_Id=9913 Gene_Symbol=MPRIP M-RIP protein	114.0	6.0	73.1 (M:73.1)	2
Tax_Id=9913 Gene_Symbol=MRPL37 39S ribosomal protein L37, mitochondrial	48	8.7	70.9 (M:70.9)	3
Tax_Id=9913 Gene_Symbol=MRPS7 28S ribosomal protein S7, mitochondrial	28.1	9.9	45.4 (M:45.4)	3
Tax_Id=9913 Gene_Symbol=MRTO4 mRNA turnover protein 4 homolog	27.5	7.7	66.1 (M:66.1)	2
Tax_Id=9913 Gene_Symbol=MRVI1 protein MRVI1 isoform b	93.1	5.8	57.9 (M:57.9)	3
Tax_Id=9913 Gene_Symbol=MS4A14 MS4A13 protein	97.3	5.0	40.6 (M:40.6)	2
Tax_Id=9913 Gene_Symbol=MTRR Methionine synthase reductase	77.1	6	33.3 (M:33.3)	2
Tax_Id=9913 Gene_Symbol=MUC15 Isoform 1 of Mucin-15	35.7	4.9	122.1 (M:122.1)	5
Tax_Id=9913 Gene_Symbol=MUC16 Mucin-16	531.6	5.3	156.2 (M:156.2)	5
Tax_Id=9913 Gene_Symbol=MXRA5 Uncharacterized protein	310.8	8.8	121.9 (M:121.9)	4
Tax_Id=9913 Gene_Symbol=MYCBP2 probable E3 ubiquitin-protein ligase MYCBP2	510.0	6.6	233.2 (M:233.2)	3
Tax_Id=9913 Gene_Symbol=MYH10 Myosin-10	229.0	5.4	172.2 (M:172.2)	4
Tax_Id=9913 Gene_Symbol=MYH11 MYH11 protein	227.5	5.4	259.6 (M:259.6)	6
Tax_Id=9913 Gene_Symbol=MYH13 myosin-3-like	223.9	5.6	155.5 (M:155.5)	4
Tax_Id=9913 Gene_Symbol=MYH14 myosin, heavy polypeptide 14-like	232.2	5.6	227.9 (M:227.9)	3
Tax_Id=9913 Gene_Symbol=MYH15 KIAA1000 protein-like	229.8	6	40.6 (M:40.6)	2
Tax_Id=9913 Gene_Symbol=MYH4 myosin, heavy chain 4, skeletal muscle	222.8	5.6	109.7 (M:109.7)	2
Tax_Id=9913 Gene_Symbol=MYH9 myosin, heavy chain 9, non-muscle	227.1	5.5	290.9 (M:290.9)	6
Tax_Id=9913 Gene_Symbol=MYLK Isoform Smooth-muscle of Myosin light chain kinase, smooth muscle	128.7	6.2	136.1 (M:136.1)	4
Tax_Id=9913 Gene_Symbol=MYO10 Myosin-X	235.7	6	87.3 (M:87.3)	2
Tax_Id=9913 Gene_Symbol=MYO15A myosin XV-like	376.4	9.2	131.5 (M:131.5)	3
Tax_Id=9913 Gene_Symbol=MYO16 myosin XVI	211.9	8.6	56.1 (M:56.1)	2
Tax_Id=9913 Gene_Symbol=MYO1C Isoform 3 of Myosin-Ic	119.8	9.4	91.4 (M:91.4)	4
Tax_Id=9913 Gene_Symbol=MYO1E Heavy chain, Unconventional Myosin family member (hum-1)-like	126.9	9.1	104.9 (M:104.9)	2
Tax_Id=9913 Gene_Symbol=MYO1G Myosin-Ig-like	115.8	8.9	70.2 (M:70.2)	2
Tax_Id=9913 Gene_Symbol=MYO3B myosin IIIB-like	150.4	6.8	79.8 (M:79.8)	3
Tax_Id=9913 Gene_Symbol=MYO5C myosin VC	205.5	6.4	66.4 (M:66.4)	2
Tax_Id=9913 Gene_Symbol=MYO6 Uncharacterized protein	149.5	8.7	151.2 (M:151.2)	2
Tax_Id=9913 Gene_Symbol=MYO9A myosin-IXa-like	264.6	9.1	49.0 (M:49.0)	3
Tax_Id=9913 Gene_Symbol=MYOM2 Uncharacterized protein	164.5	7.1	69.4 (M:69.4)	2
Tax_Id=9913 Gene_Symbol=NALCN Uncharacterized protein	200.3	9.1	106.6 (M:106.6)	3
Tax_Id=9913 Gene_Symbol=NAPG Gamma-soluble NSF attachment protein	34.6	5.3	45.5 (M:45.5)	2
Tax_Id=9913 Gene_Symbol=NAV3 Uncharacterized protein	255.1	9.0	128.4 (M:128.4)	2
Tax_Id=9913 Gene_Symbol=NBEAL2 neurobeachin-like 2	297.5	6.2	83.6 (M:83.6)	3
Tax_Id=9913 Gene_Symbol=NCOA1 nuclear receptor coactivator 1	156.9	5.8	66.5 (M:66.5)	2
Tax_Id=9913 Gene_Symbol=NCOA2 nuclear receptor coactivator 2	176.4	7.1	91.3 (M:91.3)	3
Tax_Id=9913 Gene_Symbol=NEB nebulin	801.4	9.2	402.5 (M:402.5)	9
Tax_Id=9913 Gene_Symbol=NEFM;NEF3 neurofilament triplet M protein	103.6	4.9	92.2 (M:92.2)	2
Tax_Id=9913 Gene_Symbol=NELL2 Protein kinase C-binding protein NELL2	91.2	5.5	188.0 (M:188.0)	5
Tax_Id=9913 Gene_Symbol=NES nestin	197.2	4.3	130.9 (M:130.9)	2
Tax_Id=9913 Gene_Symbol=NFKBIL1 Uncharacterized protein	36.3	8.5	45.9 (M:45.9)	2
Tax_Id=9913 Gene_Symbol=NIPBL Uncharacterized protein	316.7	8.3	368.4 (M:368.4)	6
Tax_Id=9913 Gene_Symbol=NLN Neurolysin, mitochondrial	80.7	6.3	93.6 (M:93.6)	2
Tax_Id=9913 Gene_Symbol=NLRC4 NLR family CARD domain-containing protein 4	115.5	6.0	40.4 (M:40.4)	2
Tax_Id=9913 Gene_Symbol=NLRP1 Uncharacterized protein	165.4	6.0	72.0 (M:72.0)	3
Tax_Id=9913 Gene_Symbol=NLRP6 NLR family, pyrin domain containing 6	107.3	7.8	121.3 (M:121.3)	3
Tax_Id=9913 Gene_Symbol=NNT NAD(P) transhydrogenase, mitochondrial	113.8	8.4	86.1 (M:86.1)	2
Tax_Id=9913 Gene_Symbol=NPC2 Epididymal secretory protein E1	16.6	8.2	200.4 (M:200.4)	6
Tax_Id=9913 Gene_Symbol=NPHP1 Uncharacterized protein	77.3	5.0	71.7 (M:71.7)	2
Tax_Id=9913 Gene_Symbol=NSD1 Uncharacterized protein	296.5	8.4	253.0 (M:253.0)	6
Tax_Id=9913 Gene_Symbol=NT5C1B 5'-nucleotidase, cytosolic IB	64.0	8.8	63.3 (M:63.3)	2
Tax_Id=9913 Gene_Symbol=NT5C2 Cytosolic purine 5'-nucleotidase	64.8	5.8	56.3 (M:56.3)	2
Tax_Id=9913 Gene_Symbol=NT5E 5'-nucleotidase	62.9	6.5	31.1 (M:31.1)	2
Tax_Id=9913 Gene_Symbol=NTHL1 Endonuclease III-like protein 1	33.6	10.2	54.6 (M:54.6)	2
Tax_Id=9913 Gene_Symbol=NUAK1 Uncharacterized protein	74.0	9.0	43.6 (M:43.6)	2
Tax_Id=9913 Gene_Symbol=NUCB1 Nucleobindin-1	54.9	5.1	554.4 (M:554.4)	14
Tax_Id=9913 Gene_Symbol=NUCB2 Uncharacterized protein	49.2	5.1	234.5 (M:234.5)	6
Tax_Id=9913 Gene_Symbol=NVL nuclear VCP-like	95.6	6.3	74.9 (M:74.9)	2
Tax_Id=9913 Gene_Symbol=ODZ2 odz, odd Oz/ten-m homolog 2	306.0	6.3	173.7 (M:173.7)	2
Tax_Id=9913 Gene_Symbol=OFD1 oral-facial-digital syndrome 1	115.7	6.3	93.8 (M:93.8)	2
Tax_Id=9913 Gene_Symbol=OR52K1 Uncharacterized protein	36.4	9.5	40.8 (M:40.8)	2
Tax_Id=9913 Gene_Symbol=ORC1 99 kDa protein	98.6	9.2	58.1 (M:58.1)	2
Tax_Id=9913 Gene_Symbol=ORM1 Alpha-1-acid glycoprotein	23.2	5.6	137.4 (M:137.4)	4
Tax_Id=9913 Gene_Symbol=OS9 Protein OS-9	75.7	4.8	128.7 (M:128.7)	4
Tax_Id=9913 Gene_Symbol=OSBPL10 oxysterol binding protein-like 10	84.1	8.3	62.1 (M:62.1)	2
Tax_Id=9913 Gene_Symbol=OSBPL6 oxysterol binding protein-like 6 isoform 1	108.8	7.0	67.4 (M:67.4)	3
Tax_Id=9913 Gene_Symbol=OSGIN2 oxidative stress induced growth inhibitor family member 2-like isoform 1	142.7	8.9	42.8 (M:42.8)	2
Tax_Id=9913 Gene_Symbol=OSTF1 Osteoclast-stimulating factor 1	23.8	5.3	33.4 (M:33.4)	2
Tax_Id=9913 Gene_Symbol=OVCA2 Ovarian cancer-associated gene 2 protein homolog	24.2	5.1	52.4 (M:52.4)	2
Tax_Id=9913 Gene_Symbol=OVGP1 Oviductal glycoprotein 1	53.3	9.6	41.4 (M:41.4)	2
Tax_Id=9913 Gene_Symbol=P4HB Protein disulfide-isomerase	57.2	4.8	113.7 (M:113.7)	4
Tax_Id=9913 Gene_Symbol=PACSIN3 protein kinase C and casein kinase substrate in neurons 3	48.5	6.0	45.5 (M:45.5)	2
Tax_Id=9913 Gene_Symbol=PADI1 Uncharacterized protein	73.7	5.9	53.2 (M:53.2)	2
Tax_Id=9913 Gene_Symbol=PAG18 Uncharacterized protein	42.6	9.3	44.7 (M:44.7)	2
Tax_Id=9913 Gene_Symbol=PAG9 Pregnancy-associated glycoprotein 9	42.8	9.5	50.2 (M:50.2)	3
Tax_Id=9913 Gene_Symbol=PALB2 partner and localizer of BRCA2	131.4	8.3	111.3 (M:111.3)	2
Tax_Id=9913 Gene_Symbol=PB1 polybromo 1 isoform 2	185.2	6.4	122.5 (M:122.5)	2
Tax_Id=9913 Gene_Symbol=PCDHGA8;PCDHGB4 Uncharacterized protein	99.7	4.9	38.2 (M:38.2)	2
Tax_Id=9913 Gene_Symbol=PDE2A Isoform PDE2A3 of cGMP-dependent 3',5'-cyclic phosphodiesterase	105.5	5.2	47.6 (M:47.6)	3
Tax_Id=9913 Gene_Symbol=PDE4DIP Uncharacterized protein	281.0	5.4	82.6 (M:82.6)	2
Tax_Id=9913 Gene_Symbol=PDIA3 Protein disulfide-isomerase A3	56.9	6.2	56.8 (M:56.8)	2
Tax_Id=9913 Gene_Symbol=PDIA4 Protein disulfide-isomerase A4	72.5	5.0	42.3 (M:42.3)	2
Tax_Id=9913 Gene_Symbol=PDS5A PDS5, regulator of cohesion maintenance, homolog A	146.5	8.2	64.8 (M:64.8)	2
Tax_Id=9913 Gene_Symbol=PDS5B PDS5, regulator of cohesion maintenance, homolog B	166.0	8.6	185.0 (M:185.0)	8
Tax_Id=9913 Gene_Symbol=PEBP1 Phosphatidylethanolamine-binding protein 1	21.0	7.0	108.2 (M:108.2)	3
Tax_Id=9913 Gene_Symbol=PFAS phosphoribosylformylglycinamidine synthase (FGAR amidotransferase)-like	144.1	5.3	43.4 (M:43.4)	2
Tax_Id=9913 Gene_Symbol=PFN1 Profilin-1	15	8.5	92.9 (M:92.9)	3
Tax_Id=9913 Gene_Symbol=PGK2 Phosphoglycerate kinase	44.7	8.5	73.1 (M:73.1)	2
Tax_Id=9913 Gene_Symbol=PGLYRP1 Peptidoglycan recognition protein 1	21.0	9.6	221.7 (M:221.7)	7
Tax_Id=9913 Gene_Symbol=PHACTR2 phosphatase and actin regulator 2-like	76.0	8.8	121.0 (M:121.0)	3
Tax_Id=9913 Gene_Symbol=PHF2 PHD finger protein 2-like	134.5	9.2	53.6 (M:53.6)	2
Tax_Id=9913 Gene_Symbol=PHF20 Uncharacterized protein	115.2	7.5	90.2 (M:90.2)	2
Tax_Id=9913 Gene_Symbol=PHKA2 phosphorylase b kinase regulatory subunit alpha, liver isoform	138.4	5.8	42.2 (M:42.2)	2
Tax_Id=9913 Gene_Symbol=PHLDB1 Uncharacterized protein	151.3	9.1	79.5 (M:79.5)	3
Tax_Id=9913 Gene_Symbol=PIK3R4 Uncharacterized protein	152.7	6.6	109.8 (M:109.8)	2
Tax_Id=9913 Gene_Symbol=PIKFYVE Uncharacterized protein	236.9	6.2	199.7 (M:199.7)	5
Tax_Id=9913 Gene_Symbol=PIWIL3 piwi-like 3	113.8	9.7	71.5 (M:71.5)	2
Tax_Id=9913 Gene_Symbol=PKD1L3 polycystic kidney disease 1-like 3	194.7	9.2	129.5 (M:129.5)	5
Tax_Id=9913 Gene_Symbol=PKHD1 Uncharacterized protein	369.7	6.1	75.0 (M:75.0)	2
Tax_Id=9913 Gene_Symbol=PLCB1 1-phosphatidylinositol-4,5-bisphosphate phosphodiesterase beta-1	138.6	5.9	54.7 (M:54.7)	3
Tax_Id=9913 Gene_Symbol=PLCB3 Uncharacterized protein	139.2	5.7	142.9 (M:142.9)	2
Tax_Id=9913 Gene_Symbol=PLCH1 phospholipase C, eta 1	188.9	7.6	135.9 (M:135.9)	5
Tax_Id=9913 Gene_Symbol=PLCH2 phospholipase C, eta 2-like	154.2	8.4	139.2 (M:139.2)	5
Tax_Id=9913 Gene_Symbol=PLD1 PRKCSH protein	119.3	8.8	90.7 (M:90.7)	2
Tax_Id=9913 Gene_Symbol=PLEKHD1 pleckstrin homology domain containing, family D (with M protein repeats) member 1	59.1	6.3	101.8 (M:101.8)	2
Tax_Id=9913 Gene_Symbol=PLEKHG1 pleckstrin homology domain-containing family G member 1	153.5	5.7	57.4 (M:57.4)	2
Tax_Id=9913 Gene_Symbol=PLEKHH3 pleckstrin homology domain-containing family H member 3	85.2	8.3	31.0 (M:31.0)	2
Tax_Id=9913 Gene_Symbol=PLG PLG protein	81.5	8.3	98.3 (M:98.3)	4
Tax_Id=9913 Gene_Symbol=PLIN3 Uncharacterized protein	47.6	5.8	116.6 (M:116.6)	2
Tax_Id=9913 Gene_Symbol=PLK4 Serine/threonine-protein kinase PLK4	100.6	8.8	54.4 (M:54.4)	3
Tax_Id=9913 Gene_Symbol=PLXNB2 plexin-B2	204.8	5.8	101.3 (M:101.3)	3
Tax_Id=9913 Gene_Symbol=PLXNB3 plexin B3-like	223.4	6.3	82.9 (M:82.9)	2
Tax_Id=9913 Gene_Symbol=PLXNC1 Uncharacterized protein	177.5	7.8	136.0 (M:136.0)	2
Tax_Id=9913 Gene_Symbol=PMS2 Uncharacterized protein	96.1	7.3	48.7 (M:48.7)	3
Tax_Id=9913 Gene_Symbol=POLA1 DNA polymerase alpha catalytic subunit	165.8	5.7	187.6 (M:187.6)	3
Tax_Id=9913 Gene_Symbol=POLB DNA polymerase beta	38.2	9.1	52.8 (M:52.8)	2
Tax_Id=9913 Gene_Symbol=POLD1 DNA polymerase delta catalytic subunit	123.6	7.7	56.5 (M:56.5)	3
Tax_Id=9913 Gene_Symbol=POLDIP3 Polymerase (DNA-directed), delta interacting protein 3	46.1	10.0	121.3 (M:121.3)	4
Tax_Id=9913 Gene_Symbol=POLE DNA polymerase epsilon catalytic subunit A	262.2	6.0	47.4 (M:47.4)	3
Tax_Id=9913 Gene_Symbol=POLI DNA polymerase iota	83.7	5.6	96.0 (M:96.0)	3
Tax_Id=9913 Gene_Symbol=POLQ Uncharacterized protein	290.1	6.9	123.2 (M:123.2)	3
Tax_Id=9913 Gene_Symbol=PPIA Peptidyl-prolyl cis-trans isomerase A	17.9	8.3	224.1 (M:224.1)	8
Tax_Id=9913 Gene_Symbol=PPIB Peptidyl-prolyl cis-trans isomerase B	23.7	9.3	117.9 (M:117.9)	4
Tax_Id=9913 Gene_Symbol=PPIG Uncharacterized protein	88.7	10.3	111.4 (M:111.4)	3
Tax_Id=9913 Gene_Symbol=PPL periplakin	202.7	5.4	149.6 (M:149.6)	3
Tax_Id=9913 Gene_Symbol=PPP1R12A Uncharacterized protein	114.8	5.3	70.0 (M:70.0)	2
Tax_Id=9913 Gene_Symbol=PPP2R5D serine/threonine-protein phosphatase 2A 56 kDa regulatory subunit delta isoform	69.7	8.3	70.9 (M:70.9)	3
Tax_Id=9913 Gene_Symbol=PRELID1 PRELI domain-containing protein 1, mitochondrial	25.2	9.7	98.7 (M:98.7)	3
Tax_Id=9913 Gene_Symbol=PREX2 Uncharacterized protein	182.8	7.6	127.1 (M:127.1)	3
Tax_Id=9913 Gene_Symbol=PRKACA cAMP-dependent protein kinase catalytic subunit alpha	40.6	8.7	54.1 (M:54.1)	3
Tax_Id=9913 Gene_Symbol=PRKCQ Uncharacterized protein	81.8	7.9	51.8 (M:51.8)	2
Tax_Id=9913 Gene_Symbol=PRKDC DNA-dependent protein kinase catalytic subunit-like isoform 2	460.6	6.8	120.2 (M:120.2)	4
Tax_Id=9913 Gene_Symbol=PRKG2 cGMP-dependant type II protein kinase	87.1	8.7	140.6 (M:140.6)	3
Tax_Id=9913 Gene_Symbol=PRODH Proline dehydrogenase 1, mitochondrial	67.0	6.6	66.2 (M:66.2)	2
Tax_Id=9913 Gene_Symbol=PRPF40B huntington yeast partner C-like	100.4	7.3	72.1 (M:72.1)	3
Tax_Id=9913 Gene_Symbol=PRPF4B Serine/threonine-protein kinase PRP4 homolog	116.6	10.3	176.9 (M:176.9)	8
Tax_Id=9913 Gene_Symbol=PSAP Isoform 1 of Proactivator polypeptide	58.0	5.1	103.8 (M:103.8)	3
Tax_Id=9913 Gene_Symbol=PSMB7 Proteasome subunit beta type-7	30.0	7.6	38.9 (M:38.9)	2
Tax_Id=9913 Gene_Symbol=PSME4 Uncharacterized protein	211.5	6.4	74.3 (M:74.3)	2
Tax_Id=9913 Gene_Symbol=PSTPIP2 Uncharacterized protein	38.7	8.5	109.9 (M:109.9)	3
Tax_Id=9913 Gene_Symbol=PTCH1 Uncharacterized protein	161.4	6.4	48.8 (M:48.8)	2
Tax_Id=9913 Gene_Symbol=PTGDS Prostaglandin-H2 D-isomerase	21.2	6.4	263.3 (M:263.3)	8
Tax_Id=9913 Gene_Symbol=PTGFRN prostaglandin F2 receptor negative regulator	105.4	6.5	53.2 (M:53.2)	2
Tax_Id=9913 Gene_Symbol=PTK2B PTK2B protein	115.6	6.0	70.1 (M:70.1)	2
Tax_Id=9913 Gene_Symbol=PTPN2 Protein tyrosine phosphatase, non-receptor type 2	45.1	9.0	79.9 (M:79.9)	2
Tax_Id=9913 Gene_Symbol=PTPN3 protein tyrosine phosphatase, non-receptor type 4-like isoform 2	98.8	6.3	44.1 (M:44.1)	2
Tax_Id=9913 Gene_Symbol=PTPRB receptor-type tyrosine-protein phosphatase beta	248.1	8.4	123.8 (M:123.8)	2
Tax_Id=9913 Gene_Symbol=PTPRD protein tyrosine phosphatase, receptor type, D	227.3	6.3	116.7 (M:116.7)	2
Tax_Id=9913 Gene_Symbol=PTPRS protein tyrosine phosphatase, receptor type, S isoform 1	216.8	6.1	205.6 (M:205.6)	4
Tax_Id=9913 Gene_Symbol=PTPRZ1 receptor-type tyrosine-protein phosphatase zeta	255.0	4.7	76.3 (M:76.3)	2
Tax_Id=9913 Gene_Symbol=PTRF polymerase I and transcript release factor isoform 2	43.4	5.5	108.7 (M:108.7)	3
Tax_Id=9913 Gene_Symbol=PURG purine-rich element binding protein G	39.6	9.6	37.5 (M:37.5)	2
Tax_Id=9913 Gene_Symbol=PVRL2 Uncharacterized protein	43.2	5.9	91.7 (M:91.7)	3
Tax_Id=9913 Gene_Symbol=PYCR1 Pyrroline-5-carboxylate reductase 1, mitochondrial	33.4	7.7	82.0 (M:82.0)	3
Tax_Id=9913 Gene_Symbol=QRICH2 glutamine rich 2	211.2	6.5	128.4 (M:128.4)	2
Tax_Id=9913 Gene_Symbol=QSOX1 QSOX1 protein	62.9	9.3	286.5 (M:286.5)	10
Tax_Id=9913 Gene_Symbol=RAB11A Ras-related protein Rab-11A	24.5	6.1	94.2 (M:94.2)	3
Tax_Id=9913 Gene_Symbol=RAB18 Ras-related protein Rab-18	23.0	5.1	120.6 (M:120.6)	3
Tax_Id=9913 Gene_Symbol=RAB1B Ras-related protein Rab-1B	22.2	5.6	134.0 (M:134.0)	4
Tax_Id=9913 Gene_Symbol=RABGEF1 Rab5 GDP/GTP exchange factor	57.0	6.4	73.8 (M:73.8)	3
Tax_Id=9913 Gene_Symbol=RAC1 Ras-related C3 botulinum toxin substrate 1	21.4	8.8	54.1 (M:54.1)	2
Tax_Id=9913 Gene_Symbol=RAD18 Uncharacterized protein	51.6	8.5	70.2 (M:70.2)	2
Tax_Id=9913 Gene_Symbol=RAD50 RAD50 homolog	153.6	6.6	135.4 (M:135.4)	5
Tax_Id=9913 Gene_Symbol=RALY RALY protein	28.7	11.3	82.4 (M:82.4)	2
Tax_Id=9913 Gene_Symbol=RANBP2 E3 SUMO-protein ligase RanBP2	336.6	5.5	163.8 (M:163.8)	4
Tax_Id=9913 Gene_Symbol=RANBP6 Uncharacterized protein	80.0	4.9	58.7 (M:58.7)	2
Tax_Id=9913 Gene_Symbol=RAPGEF1 rap guanine nucleotide exchange factor 1	122.7	5.9	93.5 (M:93.5)	3
Tax_Id=9913 Gene_Symbol=RAPGEF2 rap guanine nucleotide exchange factor 2	165.0	6.1	216.7 (M:216.7)	5
Tax_Id=9913 Gene_Symbol=RAPGEF6 Rap guanine nucleotide exchange factor 2	197.0	5.9	134.4 (M:134.4)	2
Tax_Id=9913 Gene_Symbol=RASA1 Uncharacterized protein	116.4	6.3	93.1 (M:93.1)	4
Tax_Id=9913 Gene_Symbol=RASD1 Uncharacterized protein	31.4	9.5	96.9 (M:96.9)	3
Tax_Id=9913 Gene_Symbol=RASD2 RASD family, member 2	30.3	9.2	43.4 (M:43.4)	2
Tax_Id=9913 Gene_Symbol=RASGRF2 Ras protein-specific guanine nucleotide-releasing factor 2, partial	130.0	7.0	214.9 (M:214.9)	4
Tax_Id=9913 Gene_Symbol=RASGRP1 Uncharacterized protein	90.4	8.2	29.0 (M:29.0)	2
Tax_Id=9913 Gene_Symbol=RASGRP2 RAS guanyl-releasing protein 2	69.1	7.3	89.8 (M:89.8)	3
Tax_Id=9913 Gene_Symbol=RBBP6 Uncharacterized protein	192.6	9.6	164.8 (M:164.8)	5
Tax_Id=9913 Gene_Symbol=RBM15 OTT-MAL-like	108.6	10.0	135.2 (M:135.2)	4
Tax_Id=9913 Gene_Symbol=RBM25 RNA binding motif protein 25	114.7	7.0	149.1 (M:149.1)	5
Tax_Id=9913 Gene_Symbol=RBM39 RNA-binding protein 39	59.3	10.2	76.4 (M:76.4)	4
Tax_Id=9913 Gene_Symbol=RBM6 Uncharacterized protein	128.2	6.1	107.6 (M:107.6)	2
Tax_Id=9913 Gene_Symbol=RBMX;LOC782306 Heterogeneous nuclear ribonucleoprotein G	42.3	10.3	99.0 (M:99.0)	4
Tax_Id=9913 Gene_Symbol=RBP4 retinol-binding protein 4	23.0	5.5	44.9 (M:44.9)	2
Tax_Id=9913 Gene_Symbol=RDH13 Uncharacterized protein	36.2	8.2	48.3 (M:48.3)	2
Tax_Id=9913 Gene_Symbol=REV3L DNA-directed DNA polymerase delta 1-like	353.0	8.8	235.9 (M:235.9)	6
Tax_Id=9913 Gene_Symbol=RGS3 Regulator of G-protein signaling 3	93.0	6.1	142.1 (M:142.1)	3
Tax_Id=9913 Gene_Symbol=RGSL1 regulator of G-protein signaling like 1	125.5	9.1	165.1 (M:165.1)	4
Tax_Id=9913 Gene_Symbol=RHOC Rho-related GTP-binding protein RhoC	22.0	6.2	33.2 (M:33.2)	2
Tax_Id=9913 Gene_Symbol=RICTOR rapamycin-insensitive companion of mTOR	191.9	7.1	81.4 (M:81.4)	2
Tax_Id=9913 Gene_Symbol=RIF1 Uncharacterized protein	273.8	5.4	307.5 (M:307.5)	10
Tax_Id=9913 Gene_Symbol=RNASE1 Ribonuclease pancreatic	16.5	8.9	99.2 (M:99.2)	3
Tax_Id=9913 Gene_Symbol=RNF213 ring finger protein 213-like	592.9	6.2	255.3 (M:255.3)	7
Tax_Id=9913 Gene_Symbol=RNF213 ring finger protein 213-like	570.9	6.1	278.6 (M:278.6)	6
Tax_Id=9913 Gene_Symbol=RNF6 Uncharacterized protein	74.1	8.5	92.7 (M:92.7)	2
Tax_Id=9913 Gene_Symbol=ROBO1 roundabout homolog 1	180.6	5.7	55.2 (M:55.2)	2
Tax_Id=9913 Gene_Symbol=RP1 Oxygen-regulated protein 1	233.8	6.2	148.3 (M:148.3)	3
Tax_Id=9913 Gene_Symbol=RPGRIP1L Uncharacterized protein	146.8	5.4	185.9 (M:185.9)	3
Tax_Id=9913 Gene_Symbol=RPL4 60S ribosomal protein L4	47.4	11.0	163.5 (M:163.5)	4
Tax_Id=9913 Gene_Symbol=RPRD1B Uncharacterized protein	36.9	5.7	40.0 (M:40.0)	2
Tax_Id=9913 Gene_Symbol=RPS6 40S ribosomal protein S6	28.6	10.7	74.4 (M:74.4)	4
Tax_Id=9913 Gene_Symbol=RTF1 RNA polymerase-associated protein RTF1 homolog	80.7	8.4	201.5 (M:201.5)	4
Tax_Id=9913 Gene_Symbol=RUFY2 64 kDa protein	63.9	6.0	43.0 (M:43.0)	2
Tax_Id=9913 Gene_Symbol=RUFY3 RUN and FYVE domain containing 3 isoform 1	70.8	5.7	106.5 (M:106.5)	3
Tax_Id=9913 Gene_Symbol=RUFY3 Uncharacterized protein	53.2	5.6	107.3 (M:107.3)	2
Tax_Id=9913 Gene_Symbol=RYR2 Uncharacterized protein	562.4	5.8	201.6 (M:201.6)	4
Tax_Id=9913 Gene_Symbol=RYR3 ryanodine receptor 3	504.1	5.4	116.2 (M:116.2)	2
Tax_Id=9913 Gene_Symbol=S100A12 Protein S100-A12	10.7	5.9	122.2 (M:122.2)	2
Tax_Id=9913 Gene_Symbol=S100A8 Protein S100-A8	10.5	5.1	47.1 (M:47.1)	2
Tax_Id=9913 Gene_Symbol=S100A9 Uncharacterized protein	17.1	6.3	93.0 (M:93.0)	3
Tax_Id=9913 Gene_Symbol=SAA3 Serum amyloid A protein	14.7	9.5	174.9 (M:174.9)	5
Tax_Id=9913 Gene_Symbol=SACS hypothetical protein	517.3	6.5	185.1 (M:185.1)	4
Tax_Id=9913 Gene_Symbol=SAMD15 CG15625-like	75.0	4.6	111.3 (M:111.3)	2
Tax_Id=9913 Gene_Symbol=SAMD8 sterile alpha motif domain containing 8	44.2	7.2	54.5 (M:54.5)	3
Tax_Id=9913 Gene_Symbol=SAMD9 Uncharacterized protein	182.8	7.7	128.6 (M:128.6)	2
Tax_Id=9913 Gene_Symbol=SAO Primary amine oxidase, liver isozyme	84.7	5.6	133.0 (M:133.0)	4
Tax_Id=9913 Gene_Symbol=SARS Seryl-tRNA synthetase, cytoplasmic	58.6	5.9	95.8 (M:95.8)	2
Tax_Id=9913 Gene_Symbol=SASS6 Uncharacterized protein	74.6	6.4	239.6 (M:239.6)	4
Tax_Id=9913 Gene_Symbol=SBNO1 Uncharacterized protein	154.4	8.2	131.6 (M:131.6)	3
Tax_Id=9913 Gene_Symbol=SCAF1 FLJ00034 protein-like	144.1	9.7	166.5 (M:166.5)	5
Tax_Id=9913 Gene_Symbol=SCAF11 SFRS2-interacting protein	162.7	8.8	149.8 (M:149.8)	3
Tax_Id=9913 Gene_Symbol=SCN3A sodium channel, voltage-gated, type III, alpha subunit	221.3	5.5	125.2 (M:125.2)	3
Tax_Id=9913 Gene_Symbol=SDAD1 Uncharacterized protein	79.9	9.2	71.9 (M:71.9)	2
Tax_Id=9913 Gene_Symbol=SDF4 45 kDa calcium-binding protein	41.1	4.8	390.2 (M:390.2)	9
Tax_Id=9913 Gene_Symbol=SEL1L2 sel-1 suppressor of lin-12-like 2	60.9	9.5	75.7 (M:75.7)	2
Tax_Id=9913 Gene_Symbol=SEMA6A Uncharacterized protein	114.1	8.8	93.4 (M:93.4)	3
Tax_Id=9913 Gene_Symbol=SEPT10 Septin-10	52.8	6.7	93.8 (M:93.8)	2
Tax_Id=9913 Gene_Symbol=SERPINA1 Alpha-1-antiproteinase	46.1	6.1	457.1 (M:457.1)	15
Tax_Id=9913 Gene_Symbol=SERPINA3-6 Serpin A3-6	46.4	5.3	246.3 (M:246.3)	8
Tax_Id=9913 Gene_Symbol=SERPINB1 Leukocyte elastase inhibitor	42.2	5.7	152.1 (M:152.1)	6
Tax_Id=9913 Gene_Symbol=SERPINC1 Antithrombin-III	52.3	7.0	401.7 (M:401.7)	15
Tax_Id=9913 Gene_Symbol=SERPIND1 Uncharacterized protein	55.2	6.4	233.2 (M:233.2)	8
Tax_Id=9913 Gene_Symbol=SERPINF1 Pigment epithelium-derived factor	46.2	6.6	110.0 (M:110.0)	4
Tax_Id=9913 Gene_Symbol=SERPINF2 Alpha-2-antiplasmin	54.7	5.4	61.8 (M:61.8)	3
Tax_Id=9913 Gene_Symbol=SERPING1 Factor XIIa inhibitor	51.7	6.2	253.8 (M:253.8)	7
Tax_Id=9913 Gene_Symbol=SET SET translocation	32.1	4.1	105.8 (M:105.8)	4
Tax_Id=9913 Gene_Symbol=SFI1 spindle assembly associated Sfi1 homolog isoform 1	148.4	11.5	30.4 (M:30.4)	2
Tax_Id=9913 Gene_Symbol=SFRP2 Uncharacterized protein	33.3	7.4	44.6 (M:44.6)	2
Tax_Id=9913 Gene_Symbol=SH3BGRL3 SH3 domain-binding glutamic acid-rich-like protein 3	10.4	4.8	34.9 (M:34.9)	2
Tax_Id=9913 Gene_Symbol=SH3GLB2 Uncharacterized protein	44.4	5.5	47.7 (M:47.7)	2
Tax_Id=9913 Gene_Symbol=SHB Uncharacterized protein	54.9	9.1	54.1 (M:54.1)	2
Tax_Id=9913 Gene_Symbol=SIGLEC15 sialic acid-binding Ig-like lectin 15	35.2	8.6	33.3 (M:33.3)	2
Tax_Id=9913 Gene_Symbol=SIKE1 Suppressor of IKBKE 1	23.7	5.1	30.6 (M:30.6)	2
Tax_Id=9913 Gene_Symbol=SLAIN1 SLAIN motif family, member 1 B-like	42.7	9.6	37.0 (M:37.0)	2
Tax_Id=9913 Gene_Symbol=SLC12A2 Uncharacterized protein	130.6	6.0	91.6 (M:91.6)	3
Tax_Id=9913 Gene_Symbol=SLC12A6 solute carrier family 12 (potassium/chloride transporters), member 6 isoform 3	122.1	6.4	85.5 (M:85.5)	2
Tax_Id=9913 Gene_Symbol=SLC34A2 Sodium-dependent phosphate transport protein 2B	75.8	7.6	354.3 (M:354.3)	12
Tax_Id=9913 Gene_Symbol=SLC35A1 Uncharacterized protein	36.8	9.1	35.1 (M:35.1)	2
Tax_Id=9913 Gene_Symbol=SLC9A1 Sodium/hydrogen exchanger	90.9	6.8	29.7 (M:29.7)	2
Tax_Id=9913 Gene_Symbol=SLIT3 slit homolog 3 protein	161.5	8.1	57.6 (M:57.6)	2
Tax_Id=9913 Gene_Symbol=SLITRK2 slit homolog 1 protein-like	95.2	7.7	126.0 (M:126.0)	4
Tax_Id=9913 Gene_Symbol=SLMAP sarcolemma associated protein	93.1	5.3	112.6 (M:112.6)	2
Tax_Id=9913 Gene_Symbol=SMARCA2 Uncharacterized protein	176.8	6.8	78.2 (M:78.2)	2
Tax_Id=9913 Gene_Symbol=SMC1A Structural maintenance of chromosomes protein 1A	143.2	7.5	117.2 (M:117.2)	2
Tax_Id=9913 Gene_Symbol=SMC2 structural maintenance of chromosomes 2	132.2	8.1	296.9 (M:296.9)	3
Tax_Id=9913 Gene_Symbol=SMC3 Structural maintenance of chromosomes protein 3	141.9	8.5	200.1 (M:200.1)	2
Tax_Id=9913 Gene_Symbol=SMC4 structural maintenance of chromosomes protein 4	147.2	6.6	129.7 (M:129.7)	2
Tax_Id=9913 Gene_Symbol=SMG1 serine/threonine-protein kinase SMG1	410.0	6.0	162.4 (M:162.4)	3
Tax_Id=9913 Gene_Symbol=SMG6 Uncharacterized protein	159.4	6.4	83.0 (M:83.0)	3
Tax_Id=9913 Gene_Symbol=SNAPC4 MYB-related protein B-like	144.6	7.6	45.4 (M:45.4)	3
Tax_Id=9913 Gene_Symbol=SNRNP200 Uncharacterized protein	244.1	5.7	74.8 (M:74.8)	2
Tax_Id=9913 Gene_Symbol=SNX1 Uncharacterized protein	54.6	5.4	38.4 (M:38.4)	2
Tax_Id=9913 Gene_Symbol=SOCS6 suppressor of cytokine signaling 6	57.2	9.5	47.6 (M:47.6)	2
Tax_Id=9913 Gene_Symbol=SOS2 son of sevenless homolog 1-like	137.0	6.2	90.1 (M:90.1)	2
Tax_Id=9913 Gene_Symbol=SOX2 Uncharacterized protein	34.5	9.7	56.3 (M:56.3)	2
Tax_Id=9913 Gene_Symbol=SP5 Uncharacterized protein	41.6	9.6	35.1 (M:35.1)	2
Tax_Id=9913 Gene_Symbol=SPADH1 Spermadhesin-1	15.0	5.1	50.6 (M:50.6)	2
Tax_Id=9913 Gene_Symbol=SPAG17 sperm-associated antigen 17	252.0	5.8	150.1 (M:150.1)	3
Tax_Id=9913 Gene_Symbol=SPAG5 Uncharacterized protein	133.5	4.9	88.3 (M:88.3)	3
Tax_Id=9913 Gene_Symbol=SPEG SPEG complex locus	354.9	8.8	193.3 (M:193.3)	8
Tax_Id=9913 Gene_Symbol=SPEN Uncharacterized protein	401.3	7.4	252.8 (M:252.8)	6
Tax_Id=9913 Gene_Symbol=SPTAN1 Uncharacterized protein	285.0	5.2	209.2 (M:209.2)	6
Tax_Id=9913 Gene_Symbol=SPTBN1 Uncharacterized protein	274.2	5.4	192.8 (M:192.8)	4
Tax_Id=9913 Gene_Symbol=SPTLC2 Uncharacterized protein	62.8	8.3	45.5 (M:45.5)	2
Tax_Id=9913 Gene_Symbol=SRP54 Signal recognition particle 54 kDa protein	55.7	8.9	52.9 (M:52.9)	2
Tax_Id=9913 Gene_Symbol=SRRM1 serine/arginine repetitive matrix 1 isoform 1	103.5	11.8	144.7 (M:144.7)	3
Tax_Id=9913 Gene_Symbol=SRSF7 Uncharacterized protein	27.3	11.9	126.3 (M:126.3)	3
Tax_Id=9913 Gene_Symbol=SSFA2 Uncharacterized protein	138.2	5.0	69.4 (M:69.4)	3
Tax_Id=9913 Gene_Symbol=SSPO SCO-spondin	543.2	5.4	53.6 (M:53.6)	2
Tax_Id=9913 Gene_Symbol=STAG1 stromal antigen 1 isoform 1	144.4	5.4	35.4 (M:35.4)	2
Tax_Id=9913 Gene_Symbol=STAT4 signal transducer and activator of transcription 4	83.8	6.0	76.1 (M:76.1)	2
Tax_Id=9913 Gene_Symbol=STAU1 staufen, RNA binding protein, homolog 1	66.1	9.4	75.1 (M:75.1)	2
Tax_Id=9913 Gene_Symbol=STIM2 stromal interaction molecule 2-like	93.0	6.4	72.2 (M:72.2)	3
Tax_Id=9913 Gene_Symbol=STK3 Uncharacterized protein	56.2	5.1	55.9 (M:55.9)	2
Tax_Id=9913 Gene_Symbol=STOM stomatin-like	20.2	5.5	85.1 (M:85.1)	4
Tax_Id=9913 Gene_Symbol=STXBP4 syntaxin binding protein 4-like	62.3	5.7	112.6 (M:112.6)	3
Tax_Id=9913 Gene_Symbol=STXBP5 Uncharacterized protein (Fragment)	71.8	5.8	35.5 (M:35.5)	2
Tax_Id=9913 Gene_Symbol=SVIL Isoform 1 of Supervillin	244.7	6.8	150.5 (M:150.5)	3
Tax_Id=9913 Gene_Symbol=SYN2 synapsin II	61.7	8.9	81.5 (M:81.5)	2
Tax_Id=9913 Gene_Symbol=SYNE2 spectrin repeat containing, nuclear envelope 2	797.3	5.2	568.0 (M:568.0)	6
Tax_Id=9913 Gene_Symbol=SYT7 synaptotagmin VIIa-like	51.9	9.5	85.1 (M:85.1)	4
Tax_Id=9913 Gene_Symbol=TACC3 Uncharacterized protein	86.3	4.9	104.0 (M:104.0)	4
Tax_Id=9913 Gene_Symbol=TAF1B Uncharacterized protein	69.1	8.9	71.0 (M:71.0)	3
Tax_Id=9913 Gene_Symbol=TAGAP T-cell activation GTPase activating protein	78.4	6.3	39.5 (M:39.5)	2
Tax_Id=9913 Gene_Symbol=TALDO1 Transaldolase	37.7	7.0	118.6 (M:118.6)	4
Tax_Id=9913 Gene_Symbol=TANC2 protein TANC2	219.0	8.3	88.2 (M:88.2)	3
Tax_Id=9913 Gene_Symbol=TBC1D15 TBC1 domain family, member 15	81.9	5.4	69.7 (M:69.7)	2
Tax_Id=9913 Gene_Symbol=TBC1D16 Uncharacterized protein	86.2	5.5	43.0 (M:43.0)	2
Tax_Id=9913 Gene_Symbol=TBC1D2B TBC1 domain family, member 2B	103.3	6.2	70.5 (M:70.5)	2
Tax_Id=9913 Gene_Symbol=TBC1D30 CG5916-like	100.0	8.6	92.5 (M:92.5)	3
Tax_Id=9913 Gene_Symbol=TBCK TBC1 domain containing kinase isoform 3	93.7	5.6	83.4 (M:83.4)	4
Tax_Id=9913 Gene_Symbol=TCEA3 Transcription elongation factor A protein 3	39.1	9.4	102.6 (M:102.6)	3
Tax_Id=9913 Gene_Symbol=TCF20 Uncharacterized protein	211.9	9.1	79.9 (M:79.9)	2
Tax_Id=9913 Gene_Symbol=TCP1 T-complex protein 1 subunit alpha	60.2	5.8	75.7 (M:75.7)	2
Tax_Id=9913 Gene_Symbol=TDRD6 Uncharacterized protein	235.2	5.3	151.9 (M:151.9)	3
Tax_Id=9913 Gene_Symbol=TDRD7 Tudor domain-containing protein 7	123.8	7.1	76.5 (M:76.5)	2
Tax_Id=9913 Gene_Symbol=TEX11 hypothetical protein	105.0	5.4	81.1 (M:81.1)	2
Tax_Id=9913 Gene_Symbol=TF Serotransferrin	77.7	6.8	1809.7 (M:1809.7)	49
Tax_Id=9913 Gene_Symbol=TFEB transcription factor EB	52.9	5.7	74.4 (M:74.4)	3
Tax_Id=9913 Gene_Symbol=TGFB2 Transforming growth factor beta-2	47.7	8.8	32.9 (M:32.9)	2
Tax_Id=9913 Gene_Symbol=TGOLN2 Uncharacterized protein	31.4	5.9	101.6 (M:101.6)	5
Tax_Id=9913 Gene_Symbol=THADA Uncharacterized protein	218.7	6.1	67.5 (M:67.5)	2
Tax_Id=9913 Gene_Symbol=THAP6 Uncharacterized protein	20.8	9.2	53.1 (M:53.1)	2
Tax_Id=9913 Gene_Symbol=TIMM44 Uncharacterized protein	51.4	7.6	61.3 (M:61.3)	2
Tax_Id=9913 Gene_Symbol=TKT Uncharacterized protein	64.8	6.7	79.1 (M:79.1)	3
Tax_Id=9913 Gene_Symbol=TLE3 transducin-like enhancer protein 3-like	83.0	6.7	59.7 (M:59.7)	2
Tax_Id=9913 Gene_Symbol=TLN2 talin 2	271.4	5.4	164.2 (M:164.2)	3
Tax_Id=9913 Gene_Symbol=TLR2 Toll-like receptor 2	90.1	6.6	55.2 (M:55.2)	2
Tax_Id=9913 Gene_Symbol=TMEM87B transmembrane protein 87B	67.4	7.5	29.3 (M:29.3)	2
Tax_Id=9913 Gene_Symbol=TMPRSS11D transmembrane protease, serine 11D-like	46.5	8.5	31.2 (M:31.2)	2
Tax_Id=9913 Gene_Symbol=TNIP1 Uncharacterized protein	71.5	6.0	41.9 (M:41.9)	2
Tax_Id=9913 Gene_Symbol=TNKS2 Uncharacterized protein	144.0	8.3	56.3 (M:56.3)	2
Tax_Id=9913 Gene_Symbol=TNNT3 Troponin T fast skeletal muscle type	30.7	8.7	34.1 (M:34.1)	2
Tax_Id=9913 Gene_Symbol=TNRC18 trinucleotide repeat containing 18	305.0	8.9	197.8 (M:197.8)	4
Tax_Id=9913 Gene_Symbol=TOP1 DNA topoisomerase 1	91.1	9.3	79.1 (M:79.1)	2
Tax_Id=9913 Gene_Symbol=TOP2A DNA topoisomerase II, alpha isozyme	174.5	8.7	290.8 (M:290.8)	9
Tax_Id=9913 Gene_Symbol=TOP2B topoisomerase (DNA) II beta 180kDa	192.2	8.6	148.2 (M:148.2)	2
Tax_Id=9913 Gene_Symbol=TPPP Tubulin polymerization-promoting protein	23.5	9.5	35.0 (M:35.0)	2
Tax_Id=9913 Gene_Symbol=TPR Uncharacterized protein	267.1	5.0	175.0 (M:175.0)	7
Tax_Id=9913 Gene_Symbol=TRAF3IP1 TNF receptor-associated factor 3 interacting protein 1 isoform 2	77.6	6.2	60.6 (M:60.6)	2
Tax_Id=9913 Gene_Symbol=TRIP11 thyroid hormone receptor interactor 11	220.5	5.3	274.0 (M:274.0)	9
Tax_Id=9913 Gene_Symbol=TRIP12 probable E3 ubiquitin-protein ligase TRIP12	220.3	8.7	254.9 (M:254.9)	7
Tax_Id=9913 Gene_Symbol=TRIP13 thyroid hormone receptor interactor 13	48.6	5.7	44.1 (M:44.1)	2
Tax_Id=9913 Gene_Symbol=TRMT1 N(2),N(2)-dimethylguanosine tRNA methyltransferase	72.2	8.0	81.2 (M:81.2)	2
Tax_Id=9913 Gene_Symbol=TRMT2A HpaII tiny fragments locus 9C	66.5	8.8	75.7 (M:75.7)	4
Tax_Id=9913 Gene_Symbol=TRNT1 tRNA nucleotidyl transferase, CCA-adding, 1	49.7	7.2	56.0 (M:56.0)	2
Tax_Id=9913 Gene_Symbol=TRPA1 UNCoordinated family member (unc-44)-like	134.3	7.3	70.0 (M:70.0)	4
Tax_Id=9913 Gene_Symbol=TRPV5 Uncharacterized protein	83.0	7.9	43.6 (M:43.6)	3
Tax_Id=9913 Gene_Symbol=TRRAP Uncharacterized protein	437.2	8.5	238.7 (M:238.7)	3
Tax_Id=9913 Gene_Symbol=TSHZ1 teashirt family zinc finger 1	127.2	7.1	136.9 (M:136.9)	2
Tax_Id=9913 Gene_Symbol=TSKS Testis-specific serine kinase substrate	60.5	5.8	37.4 (M:37.4)	2
Tax_Id=9913 Gene_Symbol=TTC12 Uncharacterized protein	78.2	5.3	52.1 (M:52.1)	2
Tax_Id=9913 Gene_Symbol=TTC29 TTC29 protein	54.4	5.9	51.8 (M:51.8)	2
Tax_Id=9913 Gene_Symbol=TTC37 tetratricopeptide repeat domain 37	172.7	7.1	127.3 (M:127.3)	2
Tax_Id=9913 Gene_Symbol=TTC6 tetratricopeptide repeat domain 6-like	183.1	9.0	133.8 (M:133.8)	2
Tax_Id=9913 Gene_Symbol=TTLL5 Uncharacterized protein	148.6	9.1	134.7 (M:134.7)	3
Tax_Id=9913 Gene_Symbol=TTLL8 tubulin tyrosine ligase-like family, member 8-like	90.4	8.6	57.9 (M:57.9)	2
Tax_Id=9913 Gene_Symbol=TTLL9 Probable tubulin polyglutamylase TTLL9	54.1	9.1	34.4 (M:34.4)	2
Tax_Id=9913 Gene_Symbol=UACA Uveal autoantigen	165.8	6.7	186.2 (M:186.2)	2
Tax_Id=9913 Gene_Symbol=UACA Uveal autoantigen with coiled-coil domains and ankyrin repeats protein	161.2	6.4	209.5 (M:209.5)	4
Tax_Id=9913 Gene_Symbol=UBA52 Ubiquitin-60S ribosomal protein L40	14.7	9.9	40.3 (M:40.3)	2
Tax_Id=9913 Gene_Symbol=UBN2 ubinuclein-2	146.0	9.3	54.5 (M:54.5)	2
Tax_Id=9913 Gene_Symbol=UBR1 E3 ubiquitin-protein ligase UBR1	200.5	5.7	108.7 (M:108.7)	3
Tax_Id=9913 Gene_Symbol=UBR4 Uncharacterized protein	572.2	5.7	276.9 (M:276.9)	7
Tax_Id=9913 Gene_Symbol=UCKL1 Uridine kinase	60.8	7.2	56.2 (M:56.2)	2
Tax_Id=9913 Gene_Symbol=UGGT1 UDP-glucose glycoprotein glucosyltransferase 1 isoform 2	206.7	6.0	146.4 (M:146.4)	3
Tax_Id=9913 Gene_Symbol=UGGT2 UDP-glucose glycoprotein glucosyltransferase 2	174.2	7.2	160.9 (M:160.9)	2
Tax_Id=9913 Gene_Symbol=UIMC1 ubiquitin interaction motif containing 1 isoform 2	80.8	5.5	104.6 (M:104.6)	4
Tax_Id=9913 Gene_Symbol=UNC13A protein unc-13 homolog A-like	204.4	5.3	129.3 (M:129.3)	4
Tax_Id=9913 Gene_Symbol=UNC13C unc-13 homolog C	250.5	5.7	198.6 (M:198.6)	7
Tax_Id=9913 Gene_Symbol=UNC80 Uncharacterized protein	370.7	6.5	195.9 (M:195.9)	4
Tax_Id=9913 Gene_Symbol=USH1C Uncharacterized protein	99.2	6.7	125.9 (M:125.9)	3
Tax_Id=9913 Gene_Symbol=USH2A Uncharacterized protein	576.3	6.6	75.7 (M:75.7)	3
Tax_Id=9913 Gene_Symbol=USP10 Ubiquitin carboxyl-terminal hydrolase 10	86.5	5.2	40.5 (M:40.5)	2
Tax_Id=9913 Gene_Symbol=USP34 hypothetical protein isoform 1	402.7	5.5	112.4 (M:112.4)	3
Tax_Id=9913 Gene_Symbol=USP45 Ubiquitin carboxyl-terminal hydrolase	91.4	8.2	43.3 (M:43.3)	2
Tax_Id=9913 Gene_Symbol=USP50 ubiquitin specific peptidase 50	43.5	6.3	35.6 (M:35.6)	2
Tax_Id=9913 Gene_Symbol=UTRN utrophin-like	394.0	5.2	263.6 (M:263.6)	3
Tax_Id=9913 Gene_Symbol=VAC14 Protein VAC14 homolog	87.8	6.0	37.2 (M:37.2)	2
Tax_Id=9913 Gene_Symbol=VBP1 Prefoldin subunit 3	22.5	6.6	30.5 (M:30.5)	2
Tax_Id=9913 Gene_Symbol=VCAN Isoform V0 of Versican core protein	369.8	4.5	198.6 (M:198.6)	2
Tax_Id=9913 Gene_Symbol=VCL Uncharacterized protein	123.8	5.6	145.1 (M:145.1)	3
Tax_Id=9913 Gene_Symbol=VPS13D vacuolar protein sorting-associated protein 13D	488.1	6.1	237.4 (M:237.4)	6
Tax_Id=9913 Gene_Symbol=VPS36 Vacuolar protein-sorting-associated protein 36	43.8	6.7	37.0 (M:37.0)	2
Tax_Id=9913 Gene_Symbol=VWA3B von Willebrand factor A domain containing 3B	150.5	6.5	114.8 (M:114.8)	5
Tax_Id=9913 Gene_Symbol=VWF von Willebrand factor	307.7	5.4	58.3 (M:58.3)	2
Tax_Id=9913 Gene_Symbol=WDFY3 Uncharacterized protein	395.4	6.3	106.2 (M:106.2)	3
Tax_Id=9913 Gene_Symbol=WDFY4 WD repeat- and FYVE domain-containing protein 4	353.7	6.0	61.2 (M:61.2)	2
Tax_Id=9913 Gene_Symbol=WDR62 Uncharacterized protein	166.7	5.2	102.1 (M:102.1)	3
Tax_Id=9913 Gene_Symbol=WDR65 WD repeat domain 65-like	143.4	5.6	209.3 (M:209.3)	4
Tax_Id=9913 Gene_Symbol=WDR67 WD repeat-containing protein 67	123.8	8.6	84.9 (M:84.9)	2
Tax_Id=9913 Gene_Symbol=WDR87 WD repeat-containing protein 87-like	334.2	6.0	261.1 (M:261.1)	6
Tax_Id=9913 Gene_Symbol=WDR96 WD repeat-containing protein C10orf79	192.4	5.8	134.9 (M:134.9)	2
Tax_Id=9913 Gene_Symbol=WFDC2 WAP four-disulfide core domain 2	12.7	4.3	54.9 (M:54.9)	2
Tax_Id=9913 Gene_Symbol=WNT2 Protein Wnt-2	40.6	9.2	58.2 (M:58.2)	2
Tax_Id=9913 Gene_Symbol=WWC2 WW, C2 and coiled-coil domain containing 2-like	130.2	5.5	157.6 (M:157.6)	3
Tax_Id=9913 Gene_Symbol=XIRP2 Uncharacterized protein	428.5	5.9	393.3 (M:393.3)	8
Tax_Id=9913 Gene_Symbol=ZBTB10 zinc finger and BTB domain containing 10-like	99.1	5.0	71.0 (M:71.0)	2
Tax_Id=9913 Gene_Symbol=ZC3H11A ZC3H11A protein	89.9	9.0	146.8 (M:146.8)	3
Tax_Id=9913 Gene_Symbol=ZC3H13 Uncharacterized protein	194.5	9.5	249.1 (M:249.1)	8
Tax_Id=9913 Gene_Symbol=ZC3H7A ZC3H7A protein	110.3	6.7	62.1 (M:62.1)	2
Tax_Id=9913 Gene_Symbol=ZC3H8 Zinc finger CCCH-type containing 8	34.9	9.1	29.7 (M:29.7)	2
Tax_Id=9913 Gene_Symbol=ZCCHC11 terminal uridylyltransferase 4	187.9	8.4	156.1 (M:156.1)	2
Tax_Id=9913 Gene_Symbol=ZDBF2 zinc finger, DBF-type containing 2	252.1	5.0	113.9 (M:113.9)	3
Tax_Id=9913 Gene_Symbol=ZFP28 zinc finger protein 28, partial	95.7	9.4	64.2 (M:64.2)	2
Tax_Id=9913 Gene_Symbol=ZMYM4 zinc finger, MYM-type 4	172.9	6.4	120.2 (M:120.2)	3
Tax_Id=9913 Gene_Symbol=ZMYND11 zinc finger MYND domain-containing protein 11	64.3	9.2	76.9 (M:76.9)	2
Tax_Id=9913 Gene_Symbol=ZNF148 Zinc finger protein 148	88.9	6.0	72.7 (M:72.7)	2
Tax_Id=9913 Gene_Symbol=ZNF292 zinc finger protein 292	303.5	7.8	159.0 (M:159.0)	3
Tax_Id=9913 Gene_Symbol=ZNF318 hypothetical protein	249.0	6.4	249.6 (M:249.6)	6
Tax_Id=9913 Gene_Symbol=ZNF446 zinc finger protein 446	118.0	9.4	69.2 (M:69.2)	2
Tax_Id=9913 Gene_Symbol=ZNF521 ZNF521 protein	147.4	6.5	53.1 (M:53.1)	2
Tax_Id=9913 Gene_Symbol=ZNF567 Zinc finger protein 567	75.1	9.3	81.1 (M:81.1)	3
Tax_Id=9913 Gene_Symbol=ZNF608 KIAA1281 protein-like	161.9	8.9	126.3 (M:126.3)	2
Tax_Id=9913 Gene_Symbol=ZNF638 zinc finger protein 638	219.5	5.8	216.0 (M:216.0)	4
Tax_Id=9913 Gene_Symbol=ZNF644 ZNF644 protein	149.7	8.5	42.8 (M:42.8)	3
Tax_Id=9913 Gene_Symbol=ZNF679 zinc finger protein 679	76.7	9.4	81.2 (M:81.2)	3
Tax_Id=9913 Gene_Symbol=ZNF789 zinc finger protein 789	51.6	8.9	34.3 (M:34.3)	2
Tax_Id=9913 Gene_Symbol=ZNF804A zinc finger protein 804A	135.8	8.4	63.0 (M:63.0)	2
Tax_Id=9913 Gene_Symbol=ZNF821 Zinc finger protein 821	46.7	6.6	66.7 (M:66.7)	3
Tax_Id=9913 Gene_Symbol=ZNF827 RE1-silencing transcription factor-like	143.1	7.2	97.1 (M:97.1)	2
Tax_Id=9913 Gene_Symbol=ZSWIM1 ZSWIM1 protein	51.6	6.2	29.9 (M:29.9)	2
Tax_Id=9913 Gene_Symbol=ZZEF1 Uncharacterized protein	330.9	5.6	183.7 (M:183.7)	3

## Sheet: Experiment 2
Protein	MW [kDa]	pI	Scores	#Peptides	Fold Change (SCM vs N)	Fold Change(CM vs N)
Tax_Id=9913 Gene_Symbol=LOC100297914 hypothetical protein, partial	329.3	7	35.0 (M:35.0)	2	9.09	11
Tax_Id=9913 Gene_Symbol=GCLC glutamate--cysteine ligase catalytic subunit	69.0	5.9	39.9 (M:39.9)	2	7.72	7.49
Tax_Id=9913 Gene_Symbol=PYGB Glycogen phosphorylase, brain form	96.3	6.8	30.3 (M:30.3)	2	8.1	7
Tax_Id=9913 Gene_Symbol=TMC2 transmembrane channel-like protein 2	102.5	9.6	49.7 (M:49.7)	2	7.6	6.5
Tax_Id=9913 Gene_Symbol=HSP90B1 Uncharacterized protein	92.6	4.8	53.8 (M:53.8)	2	5.64	13.55
Tax_Id=9913 Gene_Symbol=CHI3L1 chitinase-3-like protein 1	43.7	8.7	211.3 (M:211.3)	7	5.27	10.01
Tax_Id=9913 Gene_Symbol=LOC100337229 mCG120027-like	59.6	5.1	52.4 (M:52.4)	2	5.21	25.85
Tax_Id=9913 Gene_Symbol=AHNAK AHNAK nucleoprotein isoform 1	500.7	5.7	293.9 (M:293.9)	8	5.19	5.62
Tax_Id=9913 Gene_Symbol=LRP2 low-density lipoprotein receptor-related protein 2-like, partial	510.7	5.3	70.0 (M:70.0)	3	6.3	16.79
Tax_Id=9913 Gene_Symbol=ERC2 ERC2 protein	79.1	6.7	133.2 (M:133.2)	3	4.79	8.89
Tax_Id=9913 Gene_Symbol=NPHP3 nephrocystin-3	150.8	6.2	40.1 (M:40.1)	2	5.35	1.78
Tax_Id=9913 Gene_Symbol=LOC100125916 LOC100125916 protein	40.9	6.6	30.4 (M:30.4)	2	4.29	4.79
Tax_Id=9913 Gene_Symbol=SYNE1 spectrin repeat containing, nuclear envelope 1, partial	389.5	5.1	61.2 (M:61.2)	2	3.98	6.54
Tax_Id=9913 Gene_Symbol=GPR44 G protein-coupled receptor 44	44.9	10.8	52.3 (M:52.3)	2	3.79	16.9
Tax_Id=9913 Gene_Symbol=EPPK1 Uncharacterized protein	530.6	5.8	103.2 (M:103.2)	3	3.61	3.47
Tax_Id=9913 Gene_Symbol=LZTS2 Leucine zipper putative tumor suppressor 2	72.4	6.2	79.0 (M:79.0)	3	3.89	5.47
Tax_Id=9913 Gene_Symbol=LOC100295741 HRPE773-like	17.6	7.8	344.0 (M:344.0)	6	3.51	35.2
Tax_Id=9913 Gene_Symbol=NT5C1A cytosolic 5'-nucleotidase	40.6	6.0	46.4 (M:46.4)	2	3.67	1.69
Tax_Id=9913 Gene_Symbol=PKD1L3 polycystic kidney disease 1-like 3	194.7	9.2	30.7 (M:30.7)	2	3.37	1.35
Tax_Id=9913 Gene_Symbol=- Uncharacterized protein	24.2	7.6	54.0 (M:54.0)	2	3.36	8.08
Tax_Id=9913 Gene_Symbol=FER1L6 dysferlin-like	210.4	5.9	35.5 (M:35.5)	2	3.9	4.54
Tax_Id=9913 Gene_Symbol=SPAG17 sperm-associated antigen 17	252	5.8	130.5 (M:130.5)	4	3.29	6.3
Tax_Id=9913 Gene_Symbol=TGOLN2 Uncharacterized protein	31.4	5.9	75.7 (M:75.7)	2	3.27	3.06
Tax_Id=9913 Gene_Symbol=SART1 Uncharacterized protein	90.7	5.7	32.9 (M:32.9)	2	4.25	4.34
Tax_Id=9913 Gene_Symbol=ALDH16A1 Aldehyde dehydrogenase family 16 member A1	85.1	6.0	58.3 (M:58.3)	2	3.67	1.57
Tax_Id=9913 Gene_Symbol=DYM Uncharacterized protein	75.9	5.6	56.1 (M:56.1)	2	3.21	2.8
Tax_Id=9913 Gene_Symbol=SETMAR Histone-lysine N-methyltransferase SETMAR	34.2	5.2	38.2 (M:38.2)	2	3.89	5.87
Tax_Id=9913 Gene_Symbol=LOC515991 cathelicidin 7-like	19.1	5.3	68.0 (M:68.0)	2	3.17	13.98
Tax_Id=9913 Gene_Symbol=CATHL6 Cathelicidin-6	17.8	9.4	141.4 (M:141.4)	4	3.5	10.87
Tax_Id=9913 Gene_Symbol=NSD1 Uncharacterized protein	296.5	8.4	68.2 (M:68.2)	2	3.15	7.04
Tax_Id=9913 Gene_Symbol=MYH7 Myosin-7	223.5	5.6	180.6 (M:180.6)	4	3.2	4.67
Tax_Id=9913 Gene_Symbol=LRRCC1 leucine rich repeat and coiled-coil domain containing 1	118.7	5.6	32.8 (M:32.8)	2	3.52	1.2
Tax_Id=9913 Gene_Symbol=SERPINF2 Alpha-2-antiplasmin	54.7	5.4	30.8 (M:30.8)	2	3.03	2.24
Tax_Id=9913 Gene_Symbol=LBP Lipopolysaccharide-binding protein	53.7	6.6	80.1 (M:80.1)	3	3.1	8.5
Tax_Id=9913 Gene_Symbol=GNE bifunctional UDP-N-acetylglucosamine 2-epimerase/N-acetylmannosamine kinase	79.3	6.3	58.5 (M:58.5)	2	3.84	3.67
Tax_Id=9913 Gene_Symbol=LOC100337069 Uncharacterized protein	144.5	6.6	49.4 (M:49.4)	2	2.9	3.22
Tax_Id=9913 Gene_Symbol=LOC781675 rCG28728-like	71.3	5.4	52.7 (M:52.7)	2	2.86	3.62
Tax_Id=9913 Gene_Symbol=LOC511240 Protein HP-25 homolog 1	22.5	7	78.8 (M:78.8)	3	2.83	2.07
Tax_Id=9913 Gene_Symbol=LOC100337332 splicing factor, arginine/serine-rich 12-like	37.4	10.3	74.8 (M:74.8)	2	2.82	0.82
Tax_Id=9913 Gene_Symbol=ITIH1 Inter-alpha-trypsin inhibitor heavy chain H1	101.2	7	171.3 (M:171.3)	5	2.7	2.3
Tax_Id=9913 Gene_Symbol=LOC100300817 NCK-associated protein 1-like	127.4	6.1	33.4 (M:33.4)	2	2.73	2.24
Tax_Id=9913 Gene_Symbol=LTBP1 186 kDa protein	185.4	5.5	50.4 (M:50.4)	2	2.89	4.35
Tax_Id=9913 Gene_Symbol=USP48 Ubiquitin carboxyl-terminal hydrolase (Fragment)	137.1	9.1	35.9 (M:35.9)	2	2.67	3.19
Tax_Id=9913 Gene_Symbol=ARHGAP11A Uncharacterized protein	109.2	9.3	34.0 (M:34.0)	2	2.45	2.89
Tax_Id=9913 Gene_Symbol=LOC100336292 ATP-binding cassette, sub-family C, member 4	131.6	8.6	60.8 (M:60.8)	2	2.64	1.64
Tax_Id=9913 Gene_Symbol=- Uncharacterized protein	44.7	5.2	108.8 (M:108.8)	3	2.59	3.92
Tax_Id=9913 Gene_Symbol=LOC784932 Uncharacterized protein	46.9	5.4	371.2 (M:371.2)	11	2.57	3.01
Tax_Id=9913 Gene_Symbol=LOC100336698 Keratin 77-like	62.9	6.3	82.2 (M:82.2)	3	2.57	1.75
Tax_Id=9913 Gene_Symbol=RAB11A Ras-related protein Rab-11A	24.5	6.1	60.2 (M:60.2)	2	2.57	1.8
Tax_Id=9913 Gene_Symbol=UHRF1BP1L UHRF1-binding protein 1-like	164	6.1	87.5 (M:87.5)	3	2.56	3.07
Tax_Id=9913 Gene_Symbol=SYCP3 Synaptonemal complex protein 3	26.3	8.4	38.5 (M:38.5)	2	2.54	1.67
Tax_Id=9913 Gene_Symbol=MED12 mediator of RNA polymerase II transcription subunit 12	240.7	6.7	32.5 (M:32.5)	2	2.9	1.67
Tax_Id=9913 Gene_Symbol=- Uncharacterized protein	83.9	9.4	76.8 (M:76.8)	3	2.44	3.73
Tax_Id=9913 Gene_Symbol=LOC100298796 hypothetical protein	265.5	9.5	32.4 (M:32.4)	2	2.43	2.47
Tax_Id=9913 Gene_Symbol=CATSPERB cation channel, sperm-associated, beta	127.6	6.3	56.4 (M:56.4)	3	2.66	2.89
Tax_Id=9913 Gene_Symbol=GDI2 Rab GDP dissociation inhibitor beta	50.5	5.9	160.5 (M:160.5)	6	2.9	3.47
Tax_Id=9913 Gene_Symbol=- Uncharacterized protein	230.8	5.4	39.5 (M:39.5)	2	2.42	0.53
Tax_Id=9913 Gene_Symbol=MAP4K1 Uncharacterized protein	91.4	8.4	31.3 (M:31.3)	2	2.78	2.52
Tax_Id=9913 Gene_Symbol=LOC508834 ribonucleic acid binding protein S1-like	33.1	11.9	30.6 (M:30.6)	2	2.37	2.86
Tax_Id=9913 Gene_Symbol=PLCB1 1-phosphatidylinositol-4,5-bisphosphate phosphodiesterase beta-1	138.6	5.9	50.9 (M:50.9)	2	2.37	2.87
Tax_Id=9913 Gene_Symbol=SAA3 Serum amyloid A protein	14.7	9.5	258.0 (M:258.0)	8	2.36	11.15
Tax_Id=9913 Gene_Symbol=SERPINA3-1 Uncharacterized protein	47	5.8	609.0 (M:609.0)	15	2.35	2.64
Tax_Id=9913 Gene_Symbol=ADAMTSL3 ADAMTSL3 protein-like	172.4	8.5	37.2 (M:37.2)	2	2.34	4.35
Tax_Id=9913 Gene_Symbol=LOC524810 Putative uncharacterized protein	51.6	6.2	1141.5 (M:1141.5)	22	2.32	3.59
Tax_Id=9913 Gene_Symbol=CTSB Cathepsin B	36.6	5.7	136.9 (M:136.9)	3	2.29	2.21
Tax_Id=9913 Gene_Symbol=LTF Lactotransferrin	78	8.7	6488.1 (M:6488.1)	120	2.27	4.64
Tax_Id=9913 Gene_Symbol=ATP13A4 cation-transporting P5-ATPase-like	134.9	6.5	46.6 (M:46.6)	2	2.49	2.1
Tax_Id=9913 Gene_Symbol=KIF27 kinesin-like protein KIF27	159.7	6.9	34.2 (M:34.2)	2	2.27	2.5
Tax_Id=9913 Gene_Symbol=ATP6AP2 Renin receptor	39.5	5.3	77.4 (M:77.4)	2	2.47	3.67
Tax_Id=9913 Gene_Symbol=DIAPH3 protein diaphanous homolog 3	135.2	6.7	181.6 (M:181.6)	3	2.1	2.46
Tax_Id=9913 Gene_Symbol=LOC100138974 keratin 13-like isoform 2	59.3	5.1	115.8 (M:115.8)	3	2.22	1.99
Tax_Id=9913 Gene_Symbol=AKAP10 Uncharacterized protein	67.9	6	68.6 (M:68.6)	2	2.36	2.9
Tax_Id=9913 Gene_Symbol=KRT17 Keratin, type I cytoskeletal 17	48.7	5.1	62.3 (M:62.3)	2	2.22	1.99
Tax_Id=9913 Gene_Symbol=POLL Uncharacterized protein	63.1	8.8	64.4 (M:64.4)	2	2.21	3.12
Tax_Id=9913 Gene_Symbol=PCDHB2 protocadherin beta 2	84.5	4.8	71.0 (M:71.0)	2	2.2	2.06
Tax_Id=9913 Gene_Symbol=- Uncharacterized protein	46.5	8.5	32.2 (M:32.2)	2	2.2	1.7
Tax_Id=9913 Gene_Symbol=TNS3 Temporarily Assigned Gene name family member (tag-163)-like	154.5	6.1	53.6 (M:53.6)	2	2.4	2.1
Tax_Id=9913 Gene_Symbol=CAMP Cathelicidin-7	18.8	9.2	155.1 (M:155.1)	6	2.18	9.55
Tax_Id=9913 Gene_Symbol=- Uncharacterized protein (Fragment)	79.3	7.3	37.6 (M:37.6)	2	2.17	3.21
Tax_Id=9913 Gene_Symbol=- 116 kDa protein	116.3	8.1	35.6 (M:35.6)	2	2.16	1.67
Tax_Id=9913 Gene_Symbol=NETO2 neuropilin- and tolloid-like protein 2	66.5	6.4	36.4 (M:36.4)	2	2.1	4.1
Tax_Id=9913 Gene_Symbol=DNHD1 dynein heavy chain domain 1	536.4	6.5	73.3 (M:73.3)	2	2.15
Tax_Id=9913 Gene_Symbol=ZBTB16 Zinc finger and BTB domain containing 16	74.3	6	65.4 (M:65.4)	2	2.4	3.4
Tax_Id=9913 Gene_Symbol=LOC512266 olfactory receptor 438-like	30.1	9	125.3 (M:125.3)	3	2.11	2.53
Tax_Id=9913 Gene_Symbol=TF Serotransferrin	77.7	6.8	3442.7 (M:3442.7)	74	2.1	3.03
Tax_Id=9913 Gene_Symbol=ZNF276 Uncharacterized protein	65.5	9.1	41.7 (M:41.7)	2	2.4	1.64
Tax_Id=9913 Gene_Symbol=ABR Isoform 1 of Active breakpoint cluster region-related protein	97.6	6.1	110.9 (M:110.9)	2	2.5	1.1
Tax_Id=9913 Gene_Symbol=VPS13A vacuolar protein sorting 13 homolog A	144.5	6.6	34.3 (M:34.3)	2	2.1	1.62
Tax_Id=9913 Gene_Symbol=LOC100301161 keratin 6A-like	63.1	8.4	193.6 (M:193.6)	6	2.08	1.68
Tax_Id=9913 Gene_Symbol=KRT2 keratin 2-like	64.3	8.8	100.2 (M:100.2)	3	2.08	1.68
Tax_Id=9913 Gene_Symbol=STAU2 STAU2 protein	59	9.5	58.5 (M:58.5)	2	2.5	1.43
Tax_Id=9913 Gene_Symbol=ARAP2 ArfGAP with RhoGAP domain, ankyrin repeat and PH domain 2	194.7	6.5	41.8 (M:41.8)	2	2.08	1.54
Tax_Id=9913 Gene_Symbol=ISY1 Uncharacterized protein	32.6	5.2	35.7 (M:35.7)	2	2.06	2.18
Tax_Id=9913 Gene_Symbol=RAPGEF2 Rap guanine nucleotide exchange factor (GEF) 2	180.7	6.1	203.5 (M:203.5)	2	2.05	2.41
Tax_Id=9913 Gene_Symbol=CD59 Uncharacterized protein	13.7	8	53.2 (M:53.2)	2	2.05	1.61
Tax_Id=9913 Gene_Symbol=- Uncharacterized protein (Fragment)	43.4	4.7	35.7 (M:35.7)	2	2.04	3.15
Tax_Id=9913 Gene_Symbol=CADPS2 Uncharacterized protein	143.5	5.8	64.4 (M:64.4)	3	2.4	2.74
Tax_Id=9913 Gene_Symbol=HIVEP2 Uncharacterized protein	266.8	6.5	91.2 (M:91.2)	3	2.02	1.63
Tax_Id=9913 Gene_Symbol=PPIG Uncharacterized protein	88.7	10.3	57.8 (M:57.8)	2	2.02	0.98
Tax_Id=9913 Gene_Symbol=SAA3 Serum amyloid A protein	14.6	9.4	269.9 (M:269.9)	9	2.01	9.05
Tax_Id=9913 Gene_Symbol=FAM81B Protein FAM81B	47.7	6	56.0 (M:56.0)	3	2.01	2.12
Tax_Id=9913 Gene_Symbol=RECQL5 Uncharacterized protein	107.7	9	40.1 (M:40.1)	2	1.99	3.55
Tax_Id=9913 Gene_Symbol=ZNF687 Uncharacterized protein	129	8.8	41.6 (M:41.6)	2	1.99	2.07
Tax_Id=9913 Gene_Symbol=FASN Fatty acid synthase	274.4	6.2	253.5 (M:253.5)	8	1.97	1.87
Tax_Id=9913 Gene_Symbol=SERPINC1 Antithrombin-III	52.3	7	485.0 (M:485.0)	11	1.97	1.93
Tax_Id=9913 Gene_Symbol=FLRT3 leucine-rich repeat transmembrane protein FLRT3	73.1	7.6	127.2 (M:127.2)	4	2.1	2.6
Tax_Id=9913 Gene_Symbol=RNF40 ring finger protein 40	113.6	6.1	52.2 (M:52.2)	3	2.05	2.67
Tax_Id=9913 Gene_Symbol=ARL13B ADP-ribosylation factor-like 13B	47	5.9	54.2 (M:54.2)	2	2.2	2.1
Tax_Id=9913 Gene_Symbol=LOC614993 Uncharacterized protein KIAA2012 homolog	72.4	8.7	50.0 (M:50.0)	2	1.95	2.49
Tax_Id=9913 Gene_Symbol=SCAF1 FLJ00034 protein-like	144.1	9.7	116.0 (M:116.0)	5	1.94	3.58
Tax_Id=9913 Gene_Symbol=NFKB2 Uncharacterized protein	97	5.9	59.5 (M:59.5)	2	2.46	3.54
Tax_Id=9913 Gene_Symbol=- Uncharacterized protein	44.1	4.8	35.9 (M:35.9)	2	1.94	2.05
Tax_Id=9913 Gene_Symbol=YME1L1 YME1L1 protein	80	8.7	53.5 (M:53.5)	3	1.93	1.93
Tax_Id=9913 Gene_Symbol=WASH1 WAS protein family homolog 1	50.7	5.7	34.6 (M:34.6)	2	1.93	2.76
Tax_Id=9913 Gene_Symbol=TPR Uncharacterized protein	267.1	5	30.7 (M:30.7)	2	1.92	2.65
Tax_Id=9913 Gene_Symbol=SYCP2 synaptonemal complex protein 2	172.0	8.7	136.9 (M:136.9)	3	2.12	2.4
Tax_Id=9913 Gene_Symbol=ROR2 receptor tyrosine kinase-like orphan receptor 2	104.1	6.2	61.7 (M:61.7)	3	1.9	1.31
Tax_Id=9913 Gene_Symbol=CCNL1 Uncharacterized protein	59.7	10.7	36.2 (M:36.2)	2	2.1	2.51
Tax_Id=9913 Gene_Symbol=HPX Hemopexin	52.2	7.9	600.4 (M:600.4)	16	1.89	2.62
Tax_Id=9913 Gene_Symbol=APOE Apolipoprotein E	36	5.5	596.4 (M:596.4)	13	1.89	3.2
Tax_Id=9913 Gene_Symbol=LOC100336703;CATHL1 Cathelicidin 1-like	17.6	8.3	401.4 (M:401.4)	10	1.89	8.68
Tax_Id=9913 Gene_Symbol=CKAP5 Uncharacterized protein	225.1	8	91.4 (M:91.4)	4	1.89	1.83
Tax_Id=9913 Gene_Symbol=- Uncharacterized protein	137.3	5.4	56.0 (M:56.0)	2	1.89	2.43
Tax_Id=9913 Gene_Symbol=MYSM1 Uncharacterized protein	95.3	5.1	51.8 (M:51.8)	2	1.89	4.09
Tax_Id=9913 Gene_Symbol=- Uncharacterized protein	83.5	9.4	42.4 (M:42.4)	2	2.1	3.4
Tax_Id=9913 Gene_Symbol=LTBP2 Uncharacterized protein	211.4	5.6	42.2 (M:42.2)	2	2.1	1.1
Tax_Id=9913 Gene_Symbol=GCC1 Uncharacterized protein	87.5	5.7	48.7 (M:48.7)	2	2.15	2.2
Tax_Id=9913 Gene_Symbol=PPIC Peptidyl-prolyl cis-trans isomerase C	22.8	8.8	43.2 (M:43.2)	3	2.1	1.21
Tax_Id=9913 Gene_Symbol=IGL@ Immunoglobulin light chain, lambda gene cluster	24.5	7.5	2640.9 (M:2640.9)	37	1.86	1.93
Tax_Id=9913 Gene_Symbol=IGJ Uncharacterized protein	17.8	5.1	375.0 (M:375.0)	10	1.86	1.69
Tax_Id=9913 Gene_Symbol=BRIP1 BRCA1 interacting protein C-terminal helicase 1, partial	130.9	6.5	69.3 (M:69.3)	3	1.86	2.2
Tax_Id=9913 Gene_Symbol=GUF1 Translation factor GUF1, mitochondrial	74.7	8.9	161.0 (M:161.0)	5	1.85	1.44
Tax_Id=9913 Gene_Symbol=PARD3B par-3 partitioning defective 3 homolog B	121.2	8.7	88.0 (M:88.0)	3	1.85	2.99
Tax_Id=9913 Gene_Symbol=PPIA Peptidyl-prolyl cis-trans isomerase A	17.9	8.3	73.2 (M:73.2)	3	1.85	1.77
Tax_Id=9913 Gene_Symbol=- 105 kDa protein	105	9.3	32.6 (M:32.6)	2	1.85	1.76
Tax_Id=9913 Gene_Symbol=LOC506828 pregnancy-zone protein-like	158.8	6.4	50.6 (M:50.6)	2	1.85	1.76
Tax_Id=9913 Gene_Symbol=HOOK3 Uncharacterized protein	83.1	5.1	58.3 (M:58.3)	2	1.85	1.51
Tax_Id=9913 Gene_Symbol=NPAT NPAT-like	154.8	5.6	78.0 (M:78.0)	4	1.84	2.55
Tax_Id=9913 Gene_Symbol=- Uncharacterized protein	25	8.5	2396.0 (M:2396.0)	34	1.83	1.9
Tax_Id=9913 Gene_Symbol=LOC616727 IGL@ protein	24.6	7.5	2393.0 (M:2393.0)	34	1.83	1.91
Tax_Id=9913 Gene_Symbol=CEP290 Uncharacterized protein	290.2	5.7	129.1 (M:129.1)	2	1.83	1.36
Tax_Id=9913 Gene_Symbol=VPS39 Uncharacterized protein	100.6	6.6	34.6 (M:34.6)	2	1.82	2.68
Tax_Id=9913 Gene_Symbol=ZMYM4 zinc finger, MYM-type 4	172.9	6.4	41.8 (M:41.8)	2	1.82	2.43
Tax_Id=9913 Gene_Symbol=PTPRD protein tyrosine phosphatase, receptor type, D	227.3	6.3	40.3 (M:40.3)	2	1.82	3.46
Tax_Id=9913 Gene_Symbol=IGL@ IGL@ protein	24.6	5.8	2508.5 (M:2508.5)	37	2.05	2.1
Tax_Id=9913 Gene_Symbol=- Putative uncharacterized protein	24.5	6.6	2437.5 (M:2437.5)	36	1.81	1.92
Tax_Id=9913 Gene_Symbol=MRPL37 39S ribosomal protein L37, mitochondrial	48	8.7	70.9 (M:70.9)	3	2.1	2.5
Tax_Id=9913 Gene_Symbol=ATP10A ATPase, class V, type 10A	166.6	6.4	64.2 (M:64.2)	2	2.15	1.5
Tax_Id=9913 Gene_Symbol=STXBP5 Uncharacterized protein (Fragment)	71.8	5.8	35.5 (M:35.5)	2	2.2	2.4
Tax_Id=9913 Gene_Symbol=HSPA13 Heat shock 70 kDa protein 13	51.9	5.2	73.1 (M:73.1)	3	2.1	2.7
Tax_Id=9913 Gene_Symbol=LOC100295702 pancreatic adenocarcinoma upregulated factor-like	17	8.7	186.6 (M:186.6)	6	1.8	9.6
Tax_Id=9913 Gene_Symbol=- Uncharacterized protein	123	5.4	49.6 (M:49.6)	3	1.8	1.69
Tax_Id=9913 Gene_Symbol=L3MBTL3 L(3)mbt-like 3	85.7	6.1	58.7 (M:58.7)	2	1.8	1.91
Tax_Id=9913 Gene_Symbol=- Uncharacterized protein	24.7	7.5	2540.3 (M:2540.3)	37	1.79	1.83
Tax_Id=9913 Gene_Symbol=CGN cingulin	136	5.5	98.5 (M:98.5)	3	2.1	2.2
Tax_Id=9913 Gene_Symbol=AFF3 Uncharacterized protein	135.5	7.8	75.0 (M:75.0)	3	2.15	3.4
Tax_Id=9913 Gene_Symbol=CENPN Centromere protein N	39.4	8.9	53.1 (M:53.1)	2	0.21	2.88
Tax_Id=9913 Gene_Symbol=- Uncharacterized protein	37.6	5	32.7 (M:32.7)	2	0.04	2.01
Tax_Id=9913 Gene_Symbol=- 11 kDa protein	11.1	8	429.0 (M:429.0)	8
Tax_Id=9913 Gene_Symbol=- 236 kDa protein	236.2	8.2	72.2 (M:72.2)	3
Tax_Id=9913 Gene_Symbol=- 40S ribosomal protein S6 (Fragment)	30.1	10.6	61.8 (M:61.8)	2
Tax_Id=9913 Gene_Symbol=- 99 kDa protein	99	6.5	58.7 (M:58.7)	2
Tax_Id=9913 Gene_Symbol=- Elongation factor 1-alpha	50	9	68.0 (M:68.0)	2
Tax_Id=9913 Gene_Symbol=- G-protein coupled receptor family C group 6 member A	99.7	8.4	44.5 (M:44.5)	2
Tax_Id=9913 Gene_Symbol=- Protein	42.4	4.9	1283.2 (M:1283.2)	27
Tax_Id=9913 Gene_Symbol=- Protein	117.7	9.3	63.2 (M:63.2)	3
Tax_Id=9913 Gene_Symbol=- Protein Wnt	36.1	8.8	39.5 (M:39.5)	2
Tax_Id=9913 Gene_Symbol=- Putative uncharacterized protein	24.7	7.5	2487.2 (M:2487.2)	37
Tax_Id=9913 Gene_Symbol=- Reverse transcriptase-like	38.4	10.1	68.0 (M:68.0)	3
Tax_Id=9913 Gene_Symbol=- Uncharacterized protein	26	8.7	46.7 (M:46.7)	2
Tax_Id=9913 Gene_Symbol=- Uncharacterized protein	402.4	5.8	57.0 (M:57.0)	3
Tax_Id=9913 Gene_Symbol=- Uncharacterized protein	39.8	5.8	43.7 (M:43.7)	2
Tax_Id=9913 Gene_Symbol=- Uncharacterized protein	412.1	6.1	67.6 (M:67.6)	2
Tax_Id=9913 Gene_Symbol=- Uncharacterized protein	509.2	5.6	122.3 (M:122.3)	3
Tax_Id=9913 Gene_Symbol=- Uncharacterized protein	504.5	5.1	133.8 (M:133.8)	7
Tax_Id=9913 Gene_Symbol=- Uncharacterized protein	526.2	6.1	104.3 (M:104.3)	3
Tax_Id=9913 Gene_Symbol=- Uncharacterized protein	21.8	5.9	32.9 (M:32.9)	2
Tax_Id=9913 Gene_Symbol=- Uncharacterized protein	182	9.4	36.7 (M:36.7)	2
Tax_Id=9913 Gene_Symbol=- Uncharacterized protein	192.4	6.5	110.5 (M:110.5)	4
Tax_Id=9913 Gene_Symbol=- Uncharacterized protein	239.8	5.1	33.9 (M:33.9)	2
Tax_Id=9913 Gene_Symbol=- Uncharacterized protein	115.9	5.6	82.6 (M:82.6)	3
Tax_Id=9913 Gene_Symbol=- Uncharacterized protein	105	6.1	80.2 (M:80.2)	4
Tax_Id=9913 Gene_Symbol=- Uncharacterized protein	86.1	5.9	31.7 (M:31.7)	2
Tax_Id=9913 Gene_Symbol=- Uncharacterized protein	81.3	6	50.9 (M:50.9)	2
Tax_Id=9913 Gene_Symbol=- Uncharacterized protein	78.2	6	35.3 (M:35.3)	2
Tax_Id=9913 Gene_Symbol=- Uncharacterized protein	198.1	5.6	49.6 (M:49.6)	2
Tax_Id=9913 Gene_Symbol=- Uncharacterized protein	78	8.9	37.2 (M:37.2)	2
Tax_Id=9913 Gene_Symbol=- Uncharacterized protein	25.4	5.9	59.8 (M:59.8)	3
Tax_Id=9913 Gene_Symbol=- Uncharacterized protein	66	8.7	63.6 (M:63.6)	2
Tax_Id=9913 Gene_Symbol=- Uncharacterized protein (Fragment)	23.8	10.9	93.8 (M:93.8)	2
Tax_Id=9913 Gene_Symbol=- Uncharacterized protein (Fragment)	77.4	9.9	50.3 (M:50.3)	2
Tax_Id=9913 Gene_Symbol=- Uncharacterized protein (Fragment)	83.4	5.4	58.0 (M:58.0)	3
Tax_Id=9913 Gene_Symbol=- Uncharacterized protein (Fragment)	84.7	7.1	51.1 (M:51.1)	3
Tax_Id=9913 Gene_Symbol=- Uncharacterized protein (Fragment)	105.5	8.5	35.5 (M:35.5)	2
Tax_Id=9913 Gene_Symbol=- Uncharacterized protein (Fragment)	118.3	9.4	49.7 (M:49.7)	2
Tax_Id=9913 Gene_Symbol=- Uncharacterized protein (Fragment)	355.9	8.4	84.0 (M:84.0)	2
Tax_Id=9913 Gene_Symbol=- Uncharacterized protein (Fragment)	194.9	5.6	46.6 (M:46.6)	2
Tax_Id=9913 Gene_Symbol=- Uncharacterized protein (Fragment)	52.3	6.2	184.9 (M:184.9)	6
Tax_Id=9913 Gene_Symbol=A1BG Alpha-1B-glycoprotein	53.5	5.3	107.8 (M:107.8)	4
Tax_Id=9913 Gene_Symbol=AACS Uncharacterized protein	75.0	6.1	109.5 (M:109.5)	3
Tax_Id=9913 Gene_Symbol=AATF apoptosis antagonizing transcription factor	63.9	4.8	65.0 (M:65.0)	3
Tax_Id=9913 Gene_Symbol=ABCA13 ATP binding cassette, sub-family A (ABC1), member 13	598.3	6.3	99.1 (M:99.1)	3
Tax_Id=9913 Gene_Symbol=ABCA4 ABC transporter	257.1	5.9	193.1 (M:193.1)	5
Tax_Id=9913 Gene_Symbol=ABCB1 Uncharacterized protein	129.2	7.9	85.7 (M:85.7)	3
Tax_Id=9913 Gene_Symbol=ABL1 tyrosine-protein kinase ABL1	124.5	9.0	92.8 (M:92.8)	4
Tax_Id=9913 Gene_Symbol=ABL2 tyrosine-protein kinase ABL2	128.0	8.3	162.6 (M:162.6)	4
Tax_Id=9913 Gene_Symbol=ACAD11 Acyl-Coenzyme A dehydrogenase family, member 11	87.7	8.5	35.4 (M:35.4)	2
Tax_Id=9913 Gene_Symbol=ACADS Short-chain specific acyl-CoA dehydrogenase, mitochondrial	44.5	8.8	33.5 (M:33.5)	2
Tax_Id=9913 Gene_Symbol=ACOT13 Uncharacterized protein	16.8	9.3	54.8 (M:54.8)	2
Tax_Id=9913 Gene_Symbol=ACTB Actin, cytoplasmic 1	41.7	5.3	353.2 (M:353.2)	11
Tax_Id=9913 Gene_Symbol=ADAM28 Disintegrin and metalloproteinase domain-containing protein 28-like	81.4	7.3	81.5 (M:81.5)	2
Tax_Id=9913 Gene_Symbol=ADAR RNA adenosine deaminase-like	127.5	8.9	129.8 (M:129.8)	2
Tax_Id=9913 Gene_Symbol=ADCK5 Uncharacterized protein	66	9.2	30.5 (M:30.5)	2
Tax_Id=9913 Gene_Symbol=ADCY2 adenylate cyclase 2-like	116.7	8.3	69.5 (M:69.5)	3
Tax_Id=9913 Gene_Symbol=ADPGK ADP-dependent glucokinase	54.1	5.6	76.9 (M:76.9)	3
Tax_Id=9913 Gene_Symbol=ADRA2B alpha-2B adrenergic receptor	49.5	8.8	34.9 (M:34.9)	2
Tax_Id=9913 Gene_Symbol=AGAP1 ArfGAP with GTPase domain, ankyrin repeat and PH domain 1	104.1	9.0	121.7 (M:121.7)	2
Tax_Id=9913 Gene_Symbol=AGBL1 ATP/GTP binding protein-like 1	101.4	6.1	53.1 (M:53.1)	2
Tax_Id=9913 Gene_Symbol=AGBL2 ATP/GTP binding protein-like 2-like	94.0	9.2	98.0 (M:98.0)	2
Tax_Id=9913 Gene_Symbol=AGRN neurexin 2-like	216.3	5.8	118.5 (M:118.5)	2
Tax_Id=9913 Gene_Symbol=AGTPBP1 ATP/GTP binding protein 1 isoform 1	137.9	5.8	71.7 (M:71.7)	2
Tax_Id=9913 Gene_Symbol=AGXT2L1 Alanine--glyoxylate aminotransferase 2-like 1	55.3	7.6	35.9 (M:35.9)	2
Tax_Id=9913 Gene_Symbol=AHDC1 A.T hook DNA-binding motif-containing protein 1	167.8	9.2	59.4 (M:59.4)	2
Tax_Id=9913 Gene_Symbol=AHRR Uncharacterized protein	78.3	9.3	59.6 (M:59.6)	3
Tax_Id=9913 Gene_Symbol=AIFM3 Uncharacterized protein	66.5	9.1	58.9 (M:58.9)	3
Tax_Id=9913 Gene_Symbol=AKAP3 A-kinase anchor protein 3	94.6	6.3	42.2 (M:42.2)
Tax_Id=9913 Gene_Symbol=AKAP4 Major fibrous sheath protein	93.9	6.2	76.8 (M:76.8)	3
Tax_Id=9913 Gene_Symbol=AKD1 adenylate kinase domain containing 1	226.7	5	52.1 (M:52.1)	2
Tax_Id=9913 Gene_Symbol=ALDH1L1 ALDH1L1 protein	98.7	5.5	83.0 (M:83.0)	3
Tax_Id=9913 Gene_Symbol=ALDH3A1 aldehyde dehydrogenase, dimeric NADP-preferring	50.5	6.2	30.9 (M:30.9)	2
Tax_Id=9913 Gene_Symbol=ALMS1 hypothetical protein	367.0	6.1	262.5 (M:262.5)	6
Tax_Id=9913 Gene_Symbol=ALOX15 Arachidonate 12-lipoxygenase, 12S-type	75.0	6.1	51.3 (M:51.3)	2
Tax_Id=9913 Gene_Symbol=AMBP Protein AMBP	39.2	7.8	80.2 (M:80.2)	2
Tax_Id=9913 Gene_Symbol=AMOT angiomotin	117.5	7.3	66.3 (M:66.3)	3
Tax_Id=9913 Gene_Symbol=ANG Angiogenin-1	17	9.1	133.6 (M:133.6)	3
Tax_Id=9913 Gene_Symbol=ANK3 Uncharacterized protein	478.1	6.0	261.4 (M:261.4)	5
Tax_Id=9913 Gene_Symbol=ANKLE2 Uncharacterized protein	106.2	7.0	68.8 (M:68.8)	3
Tax_Id=9913 Gene_Symbol=ANKRD12 ankyrin repeat domain 12 isoform 1	230.4	6.5	132.2 (M:132.2)	3
Tax_Id=9913 Gene_Symbol=ANKRD53 UNCoordinated family member (unc-44)-like	60.8	9.8	68.6 (M:68.6)	3
Tax_Id=9913 Gene_Symbol=ANKUB1 espin-like	56.7	9.1	36.8 (M:36.8)	2
Tax_Id=9913 Gene_Symbol=ANLN hypothetical protein, partial	116.2	8.1	38.4 (M:38.4)	2
Tax_Id=9913 Gene_Symbol=ANXA1 Annexin A1	38.9	6.4	66.8 (M:66.8)	3
Tax_Id=9913 Gene_Symbol=ANXA5 Annexin A5	36.1	4.8	67.0 (M:67.0)	4
Tax_Id=9913 Gene_Symbol=AOC3 Amine oxidase	86.9	6.7	64.0 (M:64.0)	2
Tax_Id=9913 Gene_Symbol=APLP2 amyloid beta (A4) precursor-like protein 2	87.1	4.7	37.8 (M:37.8)	2
Tax_Id=9913 Gene_Symbol=APOA4 Apolipoprotein A-IV	43	5.3	820.7 (M:820.7)	22
Tax_Id=9913 Gene_Symbol=APP Amyloid beta (A4) protein	78.5	4.8	69.6 (M:69.6)	3
Tax_Id=9913 Gene_Symbol=ARFGEF1 Brefeldin A-inhibited guanine nucleotide-exchange protein 1	208.6	5.5	128.9 (M:128.9)	3
Tax_Id=9913 Gene_Symbol=ARHGAP22 Rho GTPase activating protein 25-like	78.9	7.5	91.6 (M:91.6)	3
Tax_Id=9913 Gene_Symbol=ARHGAP31 rho GTPase-activating protein 31	157.7	5.5	111.5 (M:111.5)	2
Tax_Id=9913 Gene_Symbol=ARHGDIA Rho GDP-dissociation inhibitor 1	23.4	5.1	83.1 (M:83.1)	4
Tax_Id=9913 Gene_Symbol=ARHGEF19 Rho guanine nucleotide exchange factor (GEF) 19	89	7.9	39.4 (M:39.4)	2
Tax_Id=9913 Gene_Symbol=ARHGEF2 rho/rac guanine nucleotide exchange factor (GEF) 2	111.8	6.9	86.5 (M:86.5)	2
Tax_Id=9913 Gene_Symbol=ARID2 brahma associated protein 170kD-like	193.6	7.1	95.8 (M:95.8)	2
Tax_Id=9913 Gene_Symbol=ARID4A retinoblastoma-binding protein 1-like	142.7	4.9	32.5 (M:32.5)	2
Tax_Id=9913 Gene_Symbol=ARID4B ARID4B protein	147.5	5.1	71.8 (M:71.8)	3
Tax_Id=9913 Gene_Symbol=ARMC4 armadillo repeat-containing protein 4	115.8	7.1	129.7 (M:129.7)	4
Tax_Id=9913 Gene_Symbol=ASPM Abnormal spindle-like microcephaly-associated protein homolog (Fragment)	395.6	11.1	188.2 (M:188.2)	5
Tax_Id=9913 Gene_Symbol=ASZ1 Ankyrin repeat, SAM and basic leucine zipper domain-containing protein 1	53.2	5.8	54.0 (M:54.0)	3
Tax_Id=9913 Gene_Symbol=ATAD3A ATPase family AAA domain-containing protein 3	66.1	9.3	59.1 (M:59.1)	2
Tax_Id=9913 Gene_Symbol=ATAD5 ATPase family AAA domain-containing protein 5	208.0	9.3	191.7 (M:191.7)	3
Tax_Id=9913 Gene_Symbol=ATG12 Ubiquitin-like protein ATG12	15.3	4.8	48.3 (M:48.3)	2
Tax_Id=9913 Gene_Symbol=ATP11B ATPase, class VI, type 11A-like	135.4	6.3	100.2 (M:100.2)	3
Tax_Id=9913 Gene_Symbol=ATP6AP1 V-type proton ATPase subunit S1	51.7	5.0	59.7 (M:59.7)	3
Tax_Id=9913 Gene_Symbol=ATRX alpha thalassemia/mental retardation syndrome X-linked (RAD54 homolog, S. cerevisiae) isoform 1	280.8	6.1	79.2 (M:79.2)	3
Tax_Id=9913 Gene_Symbol=AVEN cell death regulator aven-like isoform 1	17.6	4.6	35.2 (M:35.2)	2
Tax_Id=9913 Gene_Symbol=B3GNT9 UDP-GlcNAc:betaGal beta-1,3-N-acetylglucosaminyltransferase 9	43.8	9.2	37.3 (M:37.3)	2
Tax_Id=9913 Gene_Symbol=B4GALT1 Isoform Long of Beta-1,4-galactosyltransferase 1	44.8	9.4	395.7 (M:395.7)	12
Tax_Id=9913 Gene_Symbol=BAG1 BCL2-associated athanogene-like	32.2	5.3	65.8 (M:65.8)	2
Tax_Id=9913 Gene_Symbol=BAI1 brain-specific angiogenesis inhibitor 1	172.5	8.2	81.0 (M:81.0)	3
Tax_Id=9913 Gene_Symbol=BBS2 Bardet-Biedl syndrome 2	79.8	5.7	54.7 (M:54.7)	2
Tax_Id=9913 Gene_Symbol=BDP1 B double prime 1, subunit of RNA polymerase III transcription initiation factor IIIB	293.8	4.9	131.4 (M:131.4)	2
Tax_Id=9913 Gene_Symbol=BICD2 protein bicaudal D homolog 2	91.3	5.3	34.7 (M:34.7)	2
Tax_Id=9913 Gene_Symbol=BMS1 Uncharacterized protein	147.1	5.9	83.4 (M:83.4)	4
Tax_Id=9913 Gene_Symbol=BOLA MHC class I antigen	40.4	5.7	52.2 (M:52.2)	2
Tax_Id=9913 Gene_Symbol=BPTF bromodomain PHD finger transcription factor isoform 1	317.5	6.8	136.1 (M:136.1)	5
Tax_Id=9913 Gene_Symbol=BRB Brain ribonuclease	18.4	9.5	176.6 (M:176.6)	6
Tax_Id=9913 Gene_Symbol=BRCA1 Breast cancer type 1 susceptibility protein homolog	206.2	5.4	92.9 (M:92.9)	2
Tax_Id=9913 Gene_Symbol=BRWD3 bromodomain and WD repeat domain containing 1-like	203.8	8.0	105.8 (M:105.8)	2
Tax_Id=9913 Gene_Symbol=C13H10orf18 hypothetical protein	261.5	6	40.1 (M:40.1)	2
Tax_Id=9913 Gene_Symbol=C13H20orf132 hypothetical protein	133	9	54.6 (M:54.6)	3
Tax_Id=9913 Gene_Symbol=C14H8orf38 UPF0551 protein C8orf38 homolog, mitochondrial	38.1	9.8	33.9 (M:33.9)	2
Tax_Id=9913 Gene_Symbol=C16H1orf116 Specifically androgen-regulated gene protein	63	9.6	35.4 (M:35.4)	2
Tax_Id=9913 Gene_Symbol=C17H5orf52 hypothetical protein LOC787653	22	10.4	36.8 (M:36.8)	2
Tax_Id=9913 Gene_Symbol=C2CD3 Uncharacterized protein	259.3	6.7	62.7 (M:62.7)	2
Tax_Id=9913 Gene_Symbol=C2H1orf144 Isoform 2 of UPF0485 protein C1orf144 homolog	14.5	11.2	31.8 (M:31.8)	2
Tax_Id=9913 Gene_Symbol=C4A Uncharacterized protein	192.7	7.2	438.2 (M:438.2)	14
Tax_Id=9913 Gene_Symbol=C4BPA C4b-binding protein alpha chain	68.8	6	93.8 (M:93.8)	3
Tax_Id=9913 Gene_Symbol=C9H6orf204 chromosome 6 open reading frame 204, partial	88.1	6.6	88.6 (M:88.6)	2
Tax_Id=9913 Gene_Symbol=CABIN1 calcineurin binding protein 1	256.9	6.1	139.2 (M:139.2)	2
Tax_Id=9913 Gene_Symbol=CACNA1B N-type calcium channel alpha1B subunit	260.4	8.8	65.9 (M:65.9)	2
Tax_Id=9913 Gene_Symbol=CACNA1H calcium channel, voltage-dependent, T type, alpha 1H subunit	257.4	8.2	112.8 (M:112.8)	3
Tax_Id=9913 Gene_Symbol=CACNA1I calcium channel, voltage-dependent, T type, alpha 1I subunit	221.8	5.8	69.6 (M:69.6)	2
Tax_Id=9913 Gene_Symbol=CALR Calreticulin	48.0	4.3	96.7 (M:96.7)	4
Tax_Id=9913 Gene_Symbol=CAMTA1 Uncharacterized protein (Fragment)	166.6	6.5	85.8 (M:85.8)	2
Tax_Id=9913 Gene_Symbol=CAPN7 calpain-7	92.5	7.8	95.0 (M:95.0)	3
Tax_Id=9913 Gene_Symbol=CARD11 CARD11 protein	132.5	6	34.6 (M:34.6)	2
Tax_Id=9913 Gene_Symbol=CASC5 hypothetical protein	268.3	5.5	127.5 (M:127.5)	2
Tax_Id=9913 Gene_Symbol=CASP8AP2 Uncharacterized protein	221.1	6.0	176.1 (M:176.1)	5
Tax_Id=9913 Gene_Symbol=CCAR1 Cell division cycle and apoptosis regulator 1	132.6	5.6	55.9 (M:55.9)	2
Tax_Id=9913 Gene_Symbol=CCDC14 Uncharacterized protein	104.6	8.8	95.3 (M:95.3)	2
Tax_Id=9913 Gene_Symbol=CCDC150 coiled-coil domain containing 150	143.5	6.7	68.1 (M:68.1)	3
Tax_Id=9913 Gene_Symbol=CCDC18 Uncharacterized protein	169.4	5.7	205.0 (M:205.0)	5
Tax_Id=9913 Gene_Symbol=CCDC19 Uncharacterized protein	65.6	9.4	35.0 (M:35.0)	2
Tax_Id=9913 Gene_Symbol=CCDC39 Coiled-coil domain-containing protein 39	110.3	6.5	78.8 (M:78.8)	2
Tax_Id=9913 Gene_Symbol=CCDC41 coiled-coil domain-containing protein 41	82.5	6.1	182.3 (M:182.3)	3
Tax_Id=9913 Gene_Symbol=CCDC46 Uncharacterized protein	85.0	6.5	121.5 (M:121.5)	4
Tax_Id=9913 Gene_Symbol=CCDC63 Coiled-coil domain-containing protein 63	65.9	9.1	97.8 (M:97.8)	2
Tax_Id=9913 Gene_Symbol=CCDC66 coiled-coil domain-containing protein 66	109.7	9	103.4 (M:103.4)	4
Tax_Id=9913 Gene_Symbol=CCDC8 Uncharacterized protein	57.4	9.7	55.2 (M:55.2)
Tax_Id=9913 Gene_Symbol=CCDC80 Uncharacterized protein	108.2	9.8	52.5 (M:52.5)	3
Tax_Id=9913 Gene_Symbol=CCDC88A Uncharacterized protein	216.5	6.0	342.1 (M:342.1)	5
Tax_Id=9913 Gene_Symbol=CCDC88B coiled-coil domain-containing protein 88B	163.1	5.1	90.3 (M:90.3)	2
Tax_Id=9913 Gene_Symbol=CCDC93 LOC616839 protein	73	8	46.7 (M:46.7)	2
Tax_Id=9913 Gene_Symbol=CCT4 T-complex protein 1 subunit delta	58.4	7.5	76.0 (M:76.0)	2
Tax_Id=9913 Gene_Symbol=CCT8 T-complex protein 1 subunit theta	59.6	5.4	137.4 (M:137.4)	6
Tax_Id=9913 Gene_Symbol=CD80 T-lymphocyte activation antigen CD80	33.6	8.7	34.7 (M:34.7)	2
Tax_Id=9913 Gene_Symbol=CDK13 cyclin-dependent kinase 13 isoform 2	158.1	9.7	53.5 (M:53.5)	2
Tax_Id=9913 Gene_Symbol=CDK5RAP2 CDK5 regulatory subunit associated protein 2-like	212.6	5.3	113.3 (M:113.3)	2
Tax_Id=9913 Gene_Symbol=CDKAL1 CDK5 regulatory subunit-associated protein 1-like 1	65.4	8.7	33.8 (M:33.8)	2
Tax_Id=9913 Gene_Symbol=CENPF hypothetical protein	353.1	5	80.6 (M:80.6)	2
Tax_Id=9913 Gene_Symbol=CEP250 centrosomal protein 250kDa	279	5.1	84.7 (M:84.7)	2			ZCCHC11
Tax_Id=9913 Gene_Symbol=CFTR Uncharacterized protein	167.7	9.2	95.4 (M:95.4)	4			CHD4
Tax_Id=9913 Gene_Symbol=CGNL1 Uncharacterized protein	211	5.9	71.3 (M:71.3)	2			HDLBP
Tax_Id=9913 Gene_Symbol=CHAF1A Chromatin assembly factor 1 subunit A	107.2	5.5	56.6 (M:56.6)	2			PLCB3
Tax_Id=9913 Gene_Symbol=CHD4 chromodomain-helicase-DNA-binding protein 4	217.7	5.6	146.5 (M:146.5)	2			CABIN1
Tax_Id=9913 Gene_Symbol=CHD7 kismet-like	326.1	6	70.1 (M:70.1)	2			ADAR
Tax_Id=9913 Gene_Symbol=CHD8 chromodomain-helicase-DNA-binding protein 8	262.2	6.2	59.3 (M:59.3)	2			SAMD9
Tax_Id=9913 Gene_Symbol=CHD9 Uncharacterized protein	325.9	6.6	134.1 (M:134.1)	2			QRICH2
Tax_Id=9913 Gene_Symbol=CILP2 Uncharacterized protein	126.3	8.7	41.4 (M:41.4)	2			COL6A6
Tax_Id=9913 Gene_Symbol=CIT citron	236.6	6.7	116.0 (M:116.0)	3			CASC5
Tax_Id=9913 Gene_Symbol=CLASP1 cytoplasmic linker associated protein 1 isoform 1	169.2	9.1	185.5 (M:185.5)	3			TTC37
Tax_Id=9913 Gene_Symbol=CLPX ClpX caseinolytic peptidase X homolog	198.5	8.9	35.4 (M:35.4)	2			IDE
Tax_Id=9913 Gene_Symbol=CLSPN Uncharacterized protein	150.4	4.6	129.0 (M:129.0)	4			AGRN
Tax_Id=9913 Gene_Symbol=CMYA5 midline-1-like	440.8	4.6	90.4 (M:90.4)	2			RYR3
Tax_Id=9913 Gene_Symbol=CNKSR2 connector enhancer of kinase suppressor of ras 2	117.7	6.2	66.1 (M:66.1)	2			DOCK1
Tax_Id=9913 Gene_Symbol=CNTLN Uncharacterized protein	162.6	6.8	224.9 (M:224.9)	4			ARHGAP31
Tax_Id=9913 Gene_Symbol=CNTN3 contactin-3-like, partial	105.7	5.8	92.2 (M:92.2)	2			SAMD15
Tax_Id=9913 Gene_Symbol=COBLL1 COBL-like 1	138.2	8.1	50.9 (M:50.9)	2			BRWD3
Tax_Id=9913 Gene_Symbol=COG4 Conserved oligomeric Golgi complex subunit 4	88.8	5.1	100.6 (M:100.6)	2			MYO1E
Tax_Id=9913 Gene_Symbol=COL3A1 Collagen, type III, alpha 1	138.4	6.1	41.9 (M:41.9)	2			DLD
Tax_Id=9913 Gene_Symbol=COL4A6 collagen, type IV, alpha 6	162.8	9.3	96.6 (M:96.6)	3			AGBL2
Tax_Id=9913 Gene_Symbol=COL6A6 collagen type VI alpha 6-like	255.2	6.8	127.9 (M:127.9)	2			ZNF827
Tax_Id=9913 Gene_Symbol=COL7A1 collagen, type VII, alpha 1	293.3	6.2	104.2 (M:104.2)	5			ARID2
Tax_Id=9913 Gene_Symbol=COPB1 Coatomer subunit beta	107.1	5.7	49.1 (M:49.1)	2			SARS
Tax_Id=9913 Gene_Symbol=COX16 Cytochrome c oxidase assembly protein COX16 homolog, mitochondrial	12.5	9.7	39.4 (M:39.4)	2			BRCA1
Tax_Id=9913 Gene_Symbol=CR2 Complement receptor 1 long isoform	162.4	7.0	77.6 (M:77.6)	2			CNTN3
Tax_Id=9913 Gene_Symbol=CRISP3 Uncharacterized protein	27.4	8.6	395.6 (M:395.6)	10			DLG5
Tax_Id=9913 Gene_Symbol=CRLF2 cytokine receptor-like factor 2-like	42.0	5.1	39.2 (M:39.2)	2			HDAC5
Tax_Id=9913 Gene_Symbol=CRTAC1 cartilage acidic protein 1 isoform 2	67.3	5	70.0 (M:70.0)	2			ADAM28
Tax_Id=9913 Gene_Symbol=CSMD1 CUB and Sushi multiple domains 1	377.5	5.8	72.1 (M:72.1)	2			ETNK2
Tax_Id=9913 Gene_Symbol=CSMD2 CUB and Sushi multiple domains 2-like	394.8	5.8	57.2 (M:57.2)	3			PTPN2
Tax_Id=9913 Gene_Symbol=CSN1S2 Alpha-S2-casein	26	8.5	2474.4 (M:2474.4)	55			IBTK
Tax_Id=9913 Gene_Symbol=CSN2 Beta-casein	25.1	5.3	1769.8 (M:1769.8)	36			TDRD7
Tax_Id=9913 Gene_Symbol=CSN3 Kappa-casein	21.3	6.3	970.3 (M:970.3)	15			PTPRZ1
Tax_Id=9913 Gene_Symbol=CSNK1A1 Uncharacterized protein	38.9	9.6	101.0 (M:101.0)	2			KAT2B
Tax_Id=9913 Gene_Symbol=CSPG4 chondroitin sulfate proteoglycan 4	250.4	5.2	65.3 (M:65.3)	2			STAU1
Tax_Id=9913 Gene_Symbol=CSRNP3 Uncharacterized protein	31.3	7.6	54.2 (M:54.2)	2			PSME4
Tax_Id=9913 Gene_Symbol=CST6 Uncharacterized protein	16.3	7.6	92.9 (M:92.9)	4			EPB41L1
Tax_Id=9913 Gene_Symbol=CTNNA1 Catenin alpha-1	100.1	5.9	34.6 (M:34.6)	2			ELFN2
Tax_Id=9913 Gene_Symbol=CTSD Uncharacterized protein	44.7	7.6	144.8 (M:144.8)	5			ZNF148
Tax_Id=9913 Gene_Symbol=CTSL2 Cathepsin L2	37.4	6.6	90.5 (M:90.5)	2			AGTPBP1
Tax_Id=9913 Gene_Symbol=CTSS Cathepsin S	37.2	6.9	61.9 (M:61.9)	2			ZBTB10
Tax_Id=9913 Gene_Symbol=CUL5 Uncharacterized protein	88.4	8.1	78.8 (M:78.8)	2			MYO1G
Tax_Id=9913 Gene_Symbol=CUTA Uncharacterized protein	16.4	5.4	78.4 (M:78.4)	4			MYOM2
Tax_Id=9913 Gene_Symbol=CXCL2 Chemokine (C-X-C motif) ligand 2	11.0	10.2	156.0 (M:156.0)	4			FGFR1
Tax_Id=9913 Gene_Symbol=CYB5D1 Uncharacterized protein	26.7	5.4	33.2 (M:33.2)	2			MAN2B1
Tax_Id=9913 Gene_Symbol=CYB5R4 Cytochrome b5 reductase 4	59.2	6.1	72.9 (M:72.9)	2			HARS2
Tax_Id=9913 Gene_Symbol=CYLC1 Cylicin-1	74.8	9.8	131.0 (M:131.0)	2			NCOA1
Tax_Id=9913 Gene_Symbol=CYP26A1 cytochrome P450, family 26, subfamily A, polypeptide 1 isoform 1	56.2	9.1	63.8 (M:63.8)	2			CSPG4
Tax_Id=9913 Gene_Symbol=CYP3A4 Cytochrome P450, subfamily IIIA, polypeptide 4	57.1	9.2	33.0 (M:33.0)	2			PDS5A
Tax_Id=9913 Gene_Symbol=DAB1 disabled homolog 1-like	59.7	5	38.1 (M:38.1)	2			AOC3
Tax_Id=9913 Gene_Symbol=DAG1 Dystroglycan	97.3	8.6	61.6 (M:61.6)	2			HIST1H1A
Tax_Id=9913 Gene_Symbol=DCHS1 dachsous 1	346	4.8	40.0 (M:40.0)	2			AHDC1
Tax_Id=9913 Gene_Symbol=DCLRE1A Uncharacterized protein	118.3	8.6	55.8 (M:55.8)	2			WNT2
Tax_Id=9913 Gene_Symbol=DDX23 Uncharacterized protein	95.6	9.6	114.9 (M:114.9)	3			TTLL8
Tax_Id=9913 Gene_Symbol=DDX52 Probable ATP-dependent RNA helicase DDX52	67.5	9.6	54.8 (M:54.8)	2			SLIT3
Tax_Id=9913 Gene_Symbol=DDX56 Probable ATP-dependent RNA helicase DDX56	61.2	8.9	43.2 (M:43.2)	2			MINPP1
Tax_Id=9913 Gene_Symbol=DENND2A Uncharacterized protein	115.8	9	34.7 (M:34.7)	2
Tax_Id=9913 Gene_Symbol=DENND4A Uncharacterized protein	210.1	7.1	172.5 (M:172.5)	3
Tax_Id=9913 Gene_Symbol=DHX29 Uncharacterized protein	155.2	8.7	72.2 (M:72.2)	2
Tax_Id=9913 Gene_Symbol=DHX37 Uncharacterized protein	128.9	8.9	80.8 (M:80.8)	2
Tax_Id=9913 Gene_Symbol=DHX57 putative ATP-dependent RNA helicase DHX57	155.4	6.9	68.1 (M:68.1)	2
Tax_Id=9913 Gene_Symbol=DIP2B disco-interacting protein 2 homolog B	171.4	8.4	113.5 (M:113.5)	3
Tax_Id=9913 Gene_Symbol=DLD dihydrolipoyl dehydrogenase, mitochondrial	54.2	7.6	104.5 (M:104.5)	2
Tax_Id=9913 Gene_Symbol=DLG5 Uncharacterized protein	213.7	7.1	89.7 (M:89.7)	2
Tax_Id=9913 Gene_Symbol=DMXL2 RaB Connectin related family member (rbc-1)-like	337.9	6.1	76.5 (M:76.5)	2
Tax_Id=9913 Gene_Symbol=DNAH1 dynein, axonemal, heavy chain 1	473.7	5.6	39.9 (M:39.9)	2
Tax_Id=9913 Gene_Symbol=DNAH5 Uncharacterized protein	453.5	5.8	162.6 (M:162.6)	3
Tax_Id=9913 Gene_Symbol=DNAH9 dynein, axonemal, heavy chain 9	511	5.7	57.3 (M:57.3)	2
Tax_Id=9913 Gene_Symbol=DNAI1 Dynein intermediate chain 1, axonemal	79.8	6.2	113.6 (M:113.6)	3
Tax_Id=9913 Gene_Symbol=DNAJC2 DnaJ homolog subfamily C member 2	71.7	8.8	53.4 (M:53.4)	2
Tax_Id=9913 Gene_Symbol=DNAJC3 DnaJ homolog subfamily C member 3	57.7	5.6	159.9 (M:159.9)	5
Tax_Id=9913 Gene_Symbol=DNMT1 DNA (cytosine-5)-methyltransferase 1	182.7	8	76.6 (M:76.6)	3
Tax_Id=9913 Gene_Symbol=DOCK1 dedicator of cytokinesis 1	236.2	8.2	115.2 (M:115.2)	2
Tax_Id=9913 Gene_Symbol=DOPEY1 Uncharacterized protein	276.2	5.8	93.2 (M:93.2)	2
Tax_Id=9913 Gene_Symbol=DPP8 dipeptidyl-peptidase 8 isoform 2	97.4	5.6	29.2 (M:29.2)	2
Tax_Id=9913 Gene_Symbol=DSG2 desmoglein 2	121.5	5.1	60.3 (M:60.3)	2
Tax_Id=9913 Gene_Symbol=DSP Uncharacterized protein	332.2	6.5	163.0 (M:163.0)	4
Tax_Id=9913 Gene_Symbol=DYSF Dysferlin	239.2	5.4	131.4 (M:131.4)	2
Tax_Id=9913 Gene_Symbol=DZIP1 DAZ interacting protein 1	96.7	5.9	144.7 (M:144.7)	6
Tax_Id=9913 Gene_Symbol=DZIP3 Uncharacterized protein	116.0	8.1	85.6 (M:85.6)	2
Tax_Id=9913 Gene_Symbol=E2F6 Uncharacterized protein (Fragment)	158.3	5.8	107.1 (M:107.1)	2
Tax_Id=9913 Gene_Symbol=ECHDC1 Enoyl-CoA hydratase domain-containing protein 1	33.5	7.6	65.7 (M:65.7)	2
Tax_Id=9913 Gene_Symbol=EEA1 early endosome antigen 1, 162kD	167.3	5.5	104.1 (M:104.1)	4
Tax_Id=9913 Gene_Symbol=EEF1A2 Elongation factor 1-alpha 2	50.4	9.1	72.2 (M:72.2)	2
Tax_Id=9913 Gene_Symbol=EFCAB5 hypothetical protein	158.1	6.1	33.3 (M:33.3)	2
Tax_Id=9913 Gene_Symbol=EGFR Epidermal growth factor receptor	131.5	6.7	34.5 (M:34.5)	2
Tax_Id=9913 Gene_Symbol=EIF2C2 Protein argonaute-2	97.3	9.3	32.2 (M:32.2)	2
Tax_Id=9913 Gene_Symbol=EIF3F eukaryotic translation initiation factor 3, subunit 5 epsilon, 47kDa-like isoform 2	35.6	5.0	35.8 (M:35.8)	2
Tax_Id=9913 Gene_Symbol=EIF4ENIF1 Uncharacterized protein	108.4	8.3	33.5 (M:33.5)	2
Tax_Id=9913 Gene_Symbol=EIF4GI eIF4GI protein	159.0	5.8	82.0 (M:82.0)	2
Tax_Id=9913 Gene_Symbol=ELFN2 platelet glycoprotein V-like	90.3	7.8	74.2 (M:74.2)	2
Tax_Id=9913 Gene_Symbol=EML4 echinoderm microtubule-associated protein-like 4	110.3	5.9	68.7 (M:68.7)	3
Tax_Id=9913 Gene_Symbol=EML5 Uncharacterized protein	219.9	8.1	124.7 (M:124.7)	3
Tax_Id=9913 Gene_Symbol=ENPP3 Ectonucleotide pyrophosphatase/phosphodiesterase family member 3	99.5	5.6	101.8 (M:101.8)	4
Tax_Id=9913 Gene_Symbol=EPB41L1 erythrocyte protein band 4.1-like 1-like	98.3	5.5	74.3 (M:74.3)	2
Tax_Id=9913 Gene_Symbol=EPHB3 ephrin receptor EphB3-like	105.9	5.9	81.9 (M:81.9)	3
Tax_Id=9913 Gene_Symbol=ERC1 ELKS/RAB6-interacting/CAST family member 1 isoform 2	124.6	5.8	56.8 (M:56.8)	2
Tax_Id=9913 Gene_Symbol=ERCC6L DNA excision repair protein ERCC-6-like	140.4	5.1	123.0 (M:123.0)	3
Tax_Id=9913 Gene_Symbol=ESRRB estrogen-related receptor beta	56.2	8.5	89.0 (M:89.0)	3
Tax_Id=9913 Gene_Symbol=ETNK2 putative protein product of HMFT1716-like	47.4	8.6	81.1 (M:81.1)	2
Tax_Id=9913 Gene_Symbol=EVPL Uncharacterized protein	231.4	6.5	175.6 (M:175.6)	4
Tax_Id=9913 Gene_Symbol=F8 Factor VIII	263.3	7.8	101.0 (M:101.0)	3
Tax_Id=9913 Gene_Symbol=FAM114A1 Uncharacterized protein	61.0	4.6	153.0 (M:153.0)	5
Tax_Id=9913 Gene_Symbol=FAM154A Hypothetical LOC539526	54.6	8.8	45.5 (M:45.5)	2
Tax_Id=9913 Gene_Symbol=FAM35A Uncharacterized protein	101.7	6.6	63.3 (M:63.3)	2
Tax_Id=9913 Gene_Symbol=FANCI Uncharacterized protein	142.6	6.1	67.3 (M:67.3)	2
Tax_Id=9913 Gene_Symbol=FAT2 protocadherin Fat 2	479.0	5.1	55.2 (M:55.2)	2
Tax_Id=9913 Gene_Symbol=FBP1 Folate receptor alpha	27.9	8.1	419.6 (M:419.6)	13
Tax_Id=9913 Gene_Symbol=FBXO34 F-box protein 34-like, partial	69.3	6.4	39.4 (M:39.4)	2
Tax_Id=9913 Gene_Symbol=FCGBP Fc fragment of IgG binding protein-like	326.4	5.0	127.0 (M:127.0)	3
Tax_Id=9913 Gene_Symbol=FCHSD2 FCH and double SH3 domains 2 isoform 2, partial	77.8	5.3	32.0 (M:32.0)	2
Tax_Id=9913 Gene_Symbol=FEN1 Flap endonuclease 1	42.5	8.7	48.9 (M:48.9)	2
Tax_Id=9913 Gene_Symbol=FES V-FES feline sarcoma viral/V-FPS fujinami avian sarcoma viral oncogene homolog	93.5	6.5	34.6 (M:34.6)	2
Tax_Id=9913 Gene_Symbol=FETUB Fetuin-B	42.6	5.6	80.1 (M:80.1)	2
Tax_Id=9913 Gene_Symbol=FGA Fibrinogen alpha chain	67	6.7	955.4 (M:955.4)	23
Tax_Id=9913 Gene_Symbol=FGFBP1;LOC783341 Fibroblast growth factor-binding protein 1	26.2	9.1	291.9 (M:291.9)	8
Tax_Id=9913 Gene_Symbol=FGFR1 FGFR1 protein	91.4	6.0	69.2 (M:69.2)	2
Tax_Id=9913 Gene_Symbol=FHL5 Four and a half LIM domains protein 5	32.8	7.8	44.1 (M:44.1)	2
Tax_Id=9913 Gene_Symbol=FILIP1L filamin A interacting protein 1-like isoform 1	129.7	5.8	99.2 (M:99.2)	5
Tax_Id=9913 Gene_Symbol=FN1 Cumulus cell-specific fibronectin 1 transcript variant	249	5.4	99.8 (M:99.8)	3
Tax_Id=9913 Gene_Symbol=FRMD4A FERM domain-containing protein 4A	120.7	9.1	32.9 (M:32.9)	2
Tax_Id=9913 Gene_Symbol=FRMPD3 focal adhesion kinase 1-like	196.4	7.5	81.5 (M:81.5)	2
Tax_Id=9913 Gene_Symbol=FYB Uncharacterized protein	90.4	6.8	117.0 (M:117.0)	3
Tax_Id=9913 Gene_Symbol=GALNT5 Uncharacterized protein	106.8	9.5	35.9 (M:35.9)	2
Tax_Id=9913 Gene_Symbol=GAPDH Glyceraldehyde-3-phosphate dehydrogenase	35.8	8.5	68.4 (M:68.4)	2
Tax_Id=9913 Gene_Symbol=GARNL3 Uncharacterized protein	115.5	6.9	93.7 (M:93.7)	3
Tax_Id=9913 Gene_Symbol=GAS2L3 growth arrest-specific 2-like	75.1	9.6	115.5 (M:115.5)	3
Tax_Id=9913 Gene_Symbol=GC Vitamin D-binding protein	53.3	5.4	761.0 (M:761.0)	21				ACOT13
Tax_Id=9913 Gene_Symbol=GDI1 Rab GDP dissociation inhibitor alpha	50.5	5.0	43.5 (M:43.5)	2				NTHL1
Tax_Id=9913 Gene_Symbol=GFM1 Uncharacterized protein	83.8	6.5	152.2 (M:152.2)	6				UBN2
Tax_Id=9913 Gene_Symbol=GIMAP5 GTPase, IMAP family member 5	23.7	9.2	41.2 (M:41.2)	2				MGAT3
Tax_Id=9913 Gene_Symbol=GIMAP7 Uncharacterized protein	33.5	5.4	36.7 (M:36.7)	2				SHB
Tax_Id=9913 Gene_Symbol=GLYCAM1 Glycosylation-dependent cell adhesion molecule 1	17.1	6.2	2276.5 (M:2276.5)	35				CAPN14
Tax_Id=9913 Gene_Symbol=GNL2 Guanine nucleotide binding protein-like 2	83.4	9.4	114.4 (M:114.4)	3				AGBL1
Tax_Id=9913 Gene_Symbol=GNS N-acetylglucosamine-6-sulfatase	62.7	8.7	58.9 (M:58.9)	2				THAP6
Tax_Id=9913 Gene_Symbol=GOLGA1 Uncharacterized protein	87.6	5.4	34.5 (M:34.5)	2				POLB
Tax_Id=9913 Gene_Symbol=GOLGB1 Uncharacterized protein	377.4	5	116.5 (M:116.5)	3				BOLA
Tax_Id=9913 Gene_Symbol=GOLSYN;SYBU GOLSYN protein	73.7	6.1	75.0 (M:75.0)	3
Tax_Id=9913 Gene_Symbol=GON4L Uncharacterized protein	246.6	4.9	218.6 (M:218.6)	3
Tax_Id=9913 Gene_Symbol=GORAB Uncharacterized protein	45.2	9.0	77.8 (M:77.8)	3
Tax_Id=9913 Gene_Symbol=GPD2 Uncharacterized protein	81	6.6	51.6 (M:51.6)	2				ATG12
Tax_Id=9913 Gene_Symbol=GPR179 Uncharacterized protein	255.2	5.5	64.0 (M:64.0)	3
Tax_Id=9913 Gene_Symbol=GPR87 Uncharacterized protein	41.3	9.6	28.6 (M:28.6)	2				RUFY2
Tax_Id=9913 Gene_Symbol=GPR98 sodium/calcium exchanger 2-like	688.1	4.6	127.2 (M:127.2)	2				AIDA
Tax_Id=9913 Gene_Symbol=GPSM2 G-protein signaling modulator 2	76.7	6.0	98.5 (M:98.5)	2				PDIA4
Tax_Id=9913 Gene_Symbol=GREB1 hypothetical protein	215.2	6.4	67.0 (M:67.0)	3				TNIP1
Tax_Id=9913 Gene_Symbol=GRN Uncharacterized protein	63.2	7.7	41.7 (M:41.7)	2				MS4A14
Tax_Id=9913 Gene_Symbol=GTF2H4 Uncharacterized protein (Fragment)	185.7	7.2	54.0 (M:54.0)	2				NLRC4
Tax_Id=9913 Gene_Symbol=H1F0 Histone H1.0	20.9	10.9	74.7 (M:74.7)	3				SLAIN1
Tax_Id=9913 Gene_Symbol=HARS2 Probable histidyl-tRNA synthetase, mitochondrial	56.9	8.2	67.7 (M:67.7)	2				CES4A
Tax_Id=9913 Gene_Symbol=HDAC1 Histone deacetylase 1	55.1	5.3	100.8 (M:100.8)	2				SP5
Tax_Id=9913 Gene_Symbol=HDAC5 histone deacetylase 5	122.0	5.7	86.9 (M:86.9)	2				LINS
Tax_Id=9913 Gene_Symbol=HDGFRP2 Uncharacterized protein	74.6	7.1	95.7 (M:95.7)	2				RHOC
Tax_Id=9913 Gene_Symbol=HDLBP high density lipoprotein binding protein	175.7	9.3	145.8 (M:145.8)	2				CYB5D1
Tax_Id=9913 Gene_Symbol=HEATR1 hypothetical protein	242.1	6.2	72.8 (M:72.8)	3				BUB1
Tax_Id=9913 Gene_Symbol=HEATR5B hypothetical protein isoform 1	208.2	6.2	122.5 (M:122.5)	4				CLCA2
Tax_Id=9913 Gene_Symbol=HEATR7B2 Uncharacterized protein	180.9	6.1	33.5 (M:33.5)	2				LANCL3
Tax_Id=9913 Gene_Symbol=HELQ helicase, POLQ-like	128.5	6.6	56.1 (M:56.1)	2				TMPRSS11D
Tax_Id=9913 Gene_Symbol=HERC2 Uncharacterized protein	527.8	5.9	52.7 (M:52.7)	2				SLC9A1
Tax_Id=9913 Gene_Symbol=HFM1 probable ATP-dependent DNA helicase HFM1	162.5	6.6	181.9 (M:181.9)	4				GPR87
Tax_Id=9913 Gene_Symbol=HIST1H1C Uncharacterized protein	21.3	11.0	170.7 (M:170.7)	6				ACTB
Tax_Id=9913 Gene_Symbol=HIST1H2BA histone cluster 1, H2ba	14.2	10.2	39.3 (M:39.3)	2
Tax_Id=9913 Gene_Symbol=HLCS hypothetical protein	95.5	4.9	41.8 (M:41.8)
Tax_Id=9913 Gene_Symbol=HMCN1 Uncharacterized protein	612.2	6	111.5 (M:111.5)	2
Tax_Id=9913 Gene_Symbol=HMGN2 Non-histone chromosomal protein HMG-17	9.4	9.9	62.3 (M:62.3)	2
Tax_Id=9913 Gene_Symbol=HMMR Uncharacterized protein	82.9	5.7	107.6 (M:107.6)	3
Tax_Id=9913 Gene_Symbol=HNRNPAB Uncharacterized protein	36	6.5	37.0 (M:37.0)	2
Tax_Id=9913 Gene_Symbol=HOOK2 Uncharacterized protein	82.8	5.2	68.0 (M:68.0)	2
Tax_Id=9913 Gene_Symbol=HP Haptoglobin	44.8	7.8	695.6 (M:695.6)	18
Tax_Id=9913 Gene_Symbol=HSPA4L Hsc70Cb-like isoform 3	88.8	5.9	155.9 (M:155.9)	6
Tax_Id=9913 Gene_Symbol=HSPA9 Stress-70 protein, mitochondrial	73.7	6.0	101.1 (M:101.1)	3
Tax_Id=9913 Gene_Symbol=HTT Uncharacterized protein	344.8	5.9	52.5 (M:52.5)	2
Tax_Id=9913 Gene_Symbol=HYDIN hydrocephalus inducing homolog	575.4	5.9	210.3 (M:210.3)	5
Tax_Id=9913 Gene_Symbol=IBTK inhibitor of Bruton tyrosine kinase	150.0	8.2	77.7 (M:77.7)	2
Tax_Id=9913 Gene_Symbol=IDE Insulin-degrading enzyme	118.0	6.2	119.4 (M:119.4)	2
Tax_Id=9913 Gene_Symbol=IFIT5 Uncharacterized protein	55.6	8.2	47.0 (M:47.0)	2
Tax_Id=9913 Gene_Symbol=IGSF6 DORA protein-like isoform 2	25.8	9.4	70.3 (M:70.3)	3
Tax_Id=9913 Gene_Symbol=IL1RAP Uncharacterized protein	41.6	6.3	148.8 (M:148.8)	4
Tax_Id=9913 Gene_Symbol=INTS1 Uncharacterized protein	242.9	6	37.0 (M:37.0)	2
Tax_Id=9913 Gene_Symbol=IQCE IQ motif containing E-like	87.5	8.5	96.8 (M:96.8)	2
Tax_Id=9913 Gene_Symbol=IQSEC1 IQ motif and SEC7 domain-containing protein 1	122.5	8.4	66.8 (M:66.8)	2
Tax_Id=9913 Gene_Symbol=IREB2 Uncharacterized protein	106	6.5	38.7 (M:38.7)	2
Tax_Id=9913 Gene_Symbol=IRF4 Uncharacterized protein	51.8	6.4	37.2 (M:37.2)	2
Tax_Id=9913 Gene_Symbol=ITGA8 integrin, alpha 8	113.4	5.4	34.8 (M:34.8)	2
Tax_Id=9913 Gene_Symbol=ITGB4 integrin beta-4	194.7	5.6	79.8 (M:79.8)	2
Tax_Id=9913 Gene_Symbol=ITIH2 ITIH2 protein	106.1	7.9	300.2 (M:300.2)	9
Tax_Id=9913 Gene_Symbol=JMJD1C jumonji domain containing 1C	283.4	8.3	45.0 (M:45.0)	2
Tax_Id=9913 Gene_Symbol=JMY Uncharacterized protein	110.9	5.9	38.2 (M:38.2)	2
Tax_Id=9913 Gene_Symbol=JPH1 junctophilin-1	71.5	9.4	93.0 (M:93.0)	3
Tax_Id=9913 Gene_Symbol=KAT2B K(lysine) acetyltransferase 2B	94.6	9.0	75.6 (M:75.6)	2
Tax_Id=9913 Gene_Symbol=KCNH1 Isoform 1 of Potassium voltage-gated channel subfamily H member 1	108.0	7.8	51.5 (M:51.5)	2
Tax_Id=9913 Gene_Symbol=KCNH5 potassium voltage-gated channel subfamily H member 5	111.8	7.5	38.1 (M:38.1)	2
Tax_Id=9913 Gene_Symbol=KCNQ3 Potassium voltage-gated channel subfamily KQT member 3	95.6	9.0	44.8 (M:44.8)	2
Tax_Id=9913 Gene_Symbol=KCNRG Potassium channel regulatory protein	30.4	7.0	41.2 (M:41.2)	2
Tax_Id=9913 Gene_Symbol=KDM3A Uncharacterized protein	147.6	8.2	71.0 (M:71.0)	3
Tax_Id=9913 Gene_Symbol=KIF18A Uncharacterized protein	101.6	9.1	89.1 (M:89.1)	3
Tax_Id=9913 Gene_Symbol=KIF1A kinesin family member 1A	190.2	5.8	150.9 (M:150.9)	5
Tax_Id=9913 Gene_Symbol=KIF21A kinesin-like protein KIF21A	185.1	6.1	111.1 (M:111.1)	4
Tax_Id=9913 Gene_Symbol=KIF3C Kinesin-like protein KIF3C	89.4	8.4	38.2 (M:38.2)	2
Tax_Id=9913 Gene_Symbol=KLHL20 Kelch-like protein 20	67.9	6.5	48.5 (M:48.5)	2
Tax_Id=9913 Gene_Symbol=KLHL5 kelch-like 5 (Drosophila)-like	89.2	6.1	39.5 (M:39.5)	2
Tax_Id=9913 Gene_Symbol=KNG1 Isoform LMW of Kininogen-1	48.4	5.9	772.6 (M:772.6)	21
Tax_Id=9913 Gene_Symbol=KRI1 Protein KRI1 homolog	83.2	5.1	101.0 (M:101.0)	2
Tax_Id=9913 Gene_Symbol=KRR1 KRR1 small subunit processome component homolog	43.7	9.8	101.2 (M:101.2)	4
Tax_Id=9913 Gene_Symbol=KRT5 Uncharacterized protein	60.6	7.6	115.0 (M:115.0)	3
Tax_Id=9913 Gene_Symbol=LAMB1 laminin subunit beta-1	197.3	4.8	322.1 (M:322.1)	6
Tax_Id=9913 Gene_Symbol=LAMB2 laminin, beta 2	196.2	6.4	54.0 (M:54.0)	2
Tax_Id=9913 Gene_Symbol=LCN2 lipocalin 2 (oncogene 24p3)-like	23	9.2	549.5 (M:549.5)	13
Tax_Id=9913 Gene_Symbol=LCP1 Lymphocyte cytosolic protein 1	70	5.2	52.1 (M:52.1)	2
Tax_Id=9913 Gene_Symbol=LDHC L-lactate dehydrogenase C isoform 2	26	5.9	35.8 (M:35.8)	2
Tax_Id=9913 Gene_Symbol=LETM2 Uncharacterized protein	55.6	9.6	51.9 (M:51.9)	3
Tax_Id=9913 Gene_Symbol=LETMD1 LETM1 domain-containing protein 1	41.9	10.2	79.1 (M:79.1)	2
Tax_Id=9913 Gene_Symbol=LMBR1 limb region 1 homolog	55	5.7	30.8 (M:30.8)	2
Tax_Id=9913 Gene_Symbol=LMBRD2 Uncharacterized protein	81.1	7.5	97.5 (M:97.5)	2
Tax_Id=9913 Gene_Symbol=LOC100139494 Uncharacterized protein	498.4	6.2	83.8 (M:83.8)	3
Tax_Id=9913 Gene_Symbol=LOC100139857 ryanodine receptor 1-like	565.7	5.2	55.7 (M:55.7)	3
Tax_Id=9913 Gene_Symbol=LOC100140175 KIAA1692 protein-like, partial	14.5	9.8	40.8 (M:40.8)
Tax_Id=9913 Gene_Symbol=LOC100299729 amiloride-sensitive cation channel 5-like	64.5	6.5	39.4 (M:39.4)
Tax_Id=9913 Gene_Symbol=LOC100335315 KIAA1276 protein-like	118.6	5.7	65.5 (M:65.5)	2
Tax_Id=9913 Gene_Symbol=LOC100336186 ribosomal protein 10-like	10.3	9.9	37.1 (M:37.1)	2
Tax_Id=9913 Gene_Symbol=LOC100336528 low density lipoprotein receptor related protein-deleted in tumor-like, partial	490.5	5	72.2 (M:72.2)	3
Tax_Id=9913 Gene_Symbol=LOC100336952 IGL@ protein-like	26.7	9.1	90.6 (M:90.6)	2
Tax_Id=9913 Gene_Symbol=LOC506615 limkain-b1-like	192	8.2	62.6 (M:62.6)	2
Tax_Id=9913 Gene_Symbol=LOC509911 Uncharacterized protein	52.8	9	62.7 (M:62.7)	2
Tax_Id=9913 Gene_Symbol=LOC511695 serine (or cysteine) proteinase inhibitor, clade B (ovalbumin), member 4-like, partial	15.4	6.4	37.8 (M:37.8)
Tax_Id=9913 Gene_Symbol=LOC514078 myosin-Vb-like	159.1	9.1	157.8 (M:157.8)	3
Tax_Id=9913 Gene_Symbol=LOC515150 complement component 4 binding protein, alpha chain-like	21.8	6.3	147.0 (M:147.0)	5
Tax_Id=9913 Gene_Symbol=LOC521214 apolipoprotein L6-like	46.3	5.4	83.4 (M:83.4)	2
Tax_Id=9913 Gene_Symbol=LOC522724 protein piccolo-like	373	8.9	76.3 (M:76.3)	3
Tax_Id=9913 Gene_Symbol=LOC525947 Serotransferrin-like	69.1	8.2	317.5 (M:317.5)	10
Tax_Id=9913 Gene_Symbol=LOC527460 Uncharacterized protein	36.4	5.8	54.5 (M:54.5)	2
Tax_Id=9913 Gene_Symbol=LOC529488 glutamate decarboxylase 1-like	63.6	5.8	58.8 (M:58.8)	2
Tax_Id=9913 Gene_Symbol=LOC532081 hypothetical protein isoform 2	145.4	5.1	62.8 (M:62.8)	2
Tax_Id=9913 Gene_Symbol=LOC532995 Uncharacterized protein	67.7	9	42.1 (M:42.1)	2
Tax_Id=9913 Gene_Symbol=LOC613515 Uncharacterized protein	39.1	9.5	33.2 (M:33.2)	2
Tax_Id=9913 Gene_Symbol=LOC616727 Uncharacterized protein	24.4	8.5	2528.4 (M:2528.4)	38
Tax_Id=9913 Gene_Symbol=LOC618625 ankyrin repeat domain 26-like, partial	33.5	8.7	66.8 (M:66.8)	3
Tax_Id=9913 Gene_Symbol=LOC781157 HIV-1 Tat specific factor 1	87.3	4.4	46.3 (M:46.3)	2
Tax_Id=9913 Gene_Symbol=LOC782074 family with sequence similarity 186, member A-like	268.9	9.1	112.2 (M:112.2)	4
Tax_Id=9913 Gene_Symbol=LOC782807 trace amine associated receptor 8-like	38.2	8.7	42.9 (M:42.9)	2
Tax_Id=9913 Gene_Symbol=LOC783056 NT5C3 protein-like, partial	28.6	7	31.6 (M:31.6)	2
Tax_Id=9913 Gene_Symbol=LOC783927;HIST1H1A histone cluster 1, H1a-like	22.1	10.9	59.9 (M:59.9)	2
Tax_Id=9913 Gene_Symbol=LOC786016 Uncharacterized protein	77.8	5.3	86.9 (M:86.9)	3
Tax_Id=9913 Gene_Symbol=LOC787201;LOC519132 Uncharacterized protein	38.5	6.5	55.9 (M:55.9)	2
Tax_Id=9913 Gene_Symbol=LOC787904 CD5 molecule-like	39.7	4.6	88.5 (M:88.5)	3
Tax_Id=9913 Gene_Symbol=LOC788334 apolipoprotein L4-like	37.5	5.4	41.3 (M:41.3)	2
Tax_Id=9913 Gene_Symbol=LOC789476 signal transducer and activator of transcription 5B, partial	86.2	6	37.6 (M:37.6)	2
Tax_Id=9913 Gene_Symbol=LOC789637 multidrug resistance-associated protein 4 splice-like, partial	22.1	9.5	38.9 (M:38.9)	2
Tax_Id=9913 Gene_Symbol=LOC790029 SMC (structural maintenace of chromosomes 1)-like 2-like, partial	69.5	5.5	138.1 (M:138.1)	6
Tax_Id=9913 Gene_Symbol=LOC790642 tripartite motif-containing 28 protein-like, partial	62.8	6	39.0 (M:39.0)	2
Tax_Id=9913 Gene_Symbol=LONP2 Lon protease homolog 2, peroxisomal	94.3	6.9	33.1 (M:33.1)
Tax_Id=9913 Gene_Symbol=LOXL4 Lysyl oxidase homolog 4	84.0	7.0	41.7 (M:41.7)	2
Tax_Id=9913 Gene_Symbol=LRBA LPS-responsive vesicle trafficking, beach and anchor containing	310.9	5.3	61.0 (M:61.0)	2
Tax_Id=9913 Gene_Symbol=LRPPRC Uncharacterized protein	158.1	6	80.5 (M:80.5)	4
Tax_Id=9913 Gene_Symbol=LRRC8A Uncharacterized protein	94	8.2	34.8 (M:34.8)	2
Tax_Id=9913 Gene_Symbol=LRRIQ1 leucine-rich repeat and IQ domain-containing protein 1	193.4	5.7	53.2 (M:53.2)	2
Tax_Id=9913 Gene_Symbol=LRRK1 leucine-rich repeat serine/threonine-protein kinase 1	224.6	6.2	108.4 (M:108.4)	3
Tax_Id=9913 Gene_Symbol=LRRK2 Uncharacterized protein	285.9	6.2	215.5 (M:215.5)	6
Tax_Id=9913 Gene_Symbol=LRRN3 leucine-rich repeat neuronal protein 3-like	79	6.4	53.9 (M:53.9)	2
Tax_Id=9913 Gene_Symbol=LSM11 U7 snRNA-associated Sm-like protein Lsm11-like	39.7	10.8	160.8 (M:160.8)	3
Tax_Id=9913 Gene_Symbol=M-SAA3.2 Serum amyloid A protein	15.0	9.1	195.9 (M:195.9)	5
Tax_Id=9913 Gene_Symbol=MACF1 microtubule-actin cross-linking factor 1	618.3	5.2	416.1 (M:416.1)	4
Tax_Id=9913 Gene_Symbol=MAF Transcription factor Maf	39	6.5	35.3 (M:35.3)	2
Tax_Id=9913 Gene_Symbol=MAK male germ cell-associated kinase	69.7	9.7	52.1 (M:52.1)	2
Tax_Id=9913 Gene_Symbol=MAN1C1 mannosidase, alpha, class 1C, member 1	70.7	8.1	90.1 (M:90.1)	4
Tax_Id=9913 Gene_Symbol=MAN2B1 Lysosomal alpha-mannosidase	112.9	9.2	69.0 (M:69.0)	2
Tax_Id=9913 Gene_Symbol=MAOA Amine oxidase [flavin-containing] A	59.7	8.2	45.6 (M:45.6)	2
Tax_Id=9913 Gene_Symbol=MAP1A microtubule-associated protein 1A-like	327.7	4.8	122.3 (M:122.3)	3
Tax_Id=9913 Gene_Symbol=MAP1B Uncharacterized protein	270.1	4.7	106.5 (M:106.5)	2
Tax_Id=9913 Gene_Symbol=MAP3K2 mitogen-activated protein kinase kinase kinase 2	69.5	7.7	43.5 (M:43.5)	2
Tax_Id=9913 Gene_Symbol=MAP3K4 MTK1/MEKK4 homolog family member (mtk-1)-like	175.2	6.1	158.7 (M:158.7)	4
Tax_Id=9913 Gene_Symbol=MAP7D3 microtubule-associated protein 7-like	132.0	6.5	229.9 (M:229.9)	5
Tax_Id=9913 Gene_Symbol=MAPT Isoform Tau-D of Microtubule-associated protein tau	43.6	9.2	74.6 (M:74.6)	3
Tax_Id=9913 Gene_Symbol=MASP1 Mannan-binding lectin serine peptidase 1	81.2	5	51.8 (M:51.8)	2
Tax_Id=9913 Gene_Symbol=MEF2C Myocyte-specific enhancer factor 2C	47.8	7.7	70.1 (M:70.1)	2
Tax_Id=9913 Gene_Symbol=METAP2 Methionine aminopeptidase 2	52.8	5.6	130.4 (M:130.4)	5
Tax_Id=9913 Gene_Symbol=METTL8 methyltransferase like 8	47.0	9.1	84.5 (M:84.5)	2
Tax_Id=9913 Gene_Symbol=MFAP1 Microfibrillar-associated protein 1	51.9	4.9	37.7 (M:37.7)	2
Tax_Id=9913 Gene_Symbol=MGAM maltase-glucoamylase-like	207.1	5.3	66.3 (M:66.3)	2
Tax_Id=9913 Gene_Symbol=MGC137211 Protein HP-25 homolog 2	22.9	5.1	150.1 (M:150.1)	4
Tax_Id=9913 Gene_Symbol=MGC151921 Odorant-binding protein-like	19.6	4.6	217.7 (M:217.7)	8
Tax_Id=9913 Gene_Symbol=MIB1 Uncharacterized protein	110.0	6.5	82.0 (M:82.0)	3
Tax_Id=9913 Gene_Symbol=MICAL2 microtubule associated monoxygenase, calponin and LIM domain containing 2	126.3	9.1	65.1 (M:65.1)	2
Tax_Id=9913 Gene_Symbol=MINPP1 multiple inositol polyphosphate phosphatase 1	55.2	7.6	56.4 (M:56.4)	2
Tax_Id=9913 Gene_Symbol=MKI67 Uncharacterized protein	357.3	9.7	257.1 (M:257.1)	5
Tax_Id=9913 Gene_Symbol=MLL Uncharacterized protein (Fragment)	417.9	9.2	56.3 (M:56.3)	3
Tax_Id=9913 Gene_Symbol=MLL2 Uncharacterized protein	552.8	5.7	68.3 (M:68.3)	3
Tax_Id=9913 Gene_Symbol=MLLT4 myeloid/lymphoid or mixed-lineage leukemia (trithorax homolog, Drosophila); translocated to, 4	218.1	6.1	49.9 (M:49.9)	2
Tax_Id=9913 Gene_Symbol=MMP20 Matrix metalloproteinase-20	53.7	9.0	41.2 (M:41.2)	2
Tax_Id=9913 Gene_Symbol=MMRN1 MMRN1 protein	121.4	8.2	39.1 (M:39.1)	2
Tax_Id=9913 Gene_Symbol=MNS1 meiosis-specific nuclear structural protein 1	60.2	6.2	50.2 (M:50.2)	2
Tax_Id=9913 Gene_Symbol=MOCS1 Isoform MOCS1B of Molybdenum cofactor biosynthesis protein 1	69.6	9.2	89.5 (M:89.5)	3
Tax_Id=9913 Gene_Symbol=MORC2 Uncharacterized protein	118.1	8.5	54.5 (M:54.5)	3
Tax_Id=9913 Gene_Symbol=MPDZ multiple PDZ domain protein	219.8	4.9	73.8 (M:73.8)	2
Tax_Id=9913 Gene_Symbol=MRTO4 mRNA turnover protein 4 homolog	27.5	7.7	66.1 (M:66.1)	2
Tax_Id=9913 Gene_Symbol=MRVI1 protein MRVI1 isoform b	93.1	5.8	57.9 (M:57.9)	3
Tax_Id=9913 Gene_Symbol=MTRR Methionine synthase reductase	77.1	6	33.3 (M:33.3)	2
Tax_Id=9913 Gene_Symbol=MUC15 Isoform 1 of Mucin-15	35.7	4.9	218.9 (M:218.9)	5
Tax_Id=9913 Gene_Symbol=MXRA5 Uncharacterized protein	310.8	8.8	121.9 (M:121.9)	4
Tax_Id=9913 Gene_Symbol=MYCBP2 probable E3 ubiquitin-protein ligase MYCBP2	510.0	6.6	233.2 (M:233.2)	3
Tax_Id=9913 Gene_Symbol=MYCBPAP hypothetical protein	115.8	6.9	31.6 (M:31.6)	2
Tax_Id=9913 Gene_Symbol=MYH11 MYH11 protein	227.5	5.4	259.6 (M:259.6)	6
Tax_Id=9913 Gene_Symbol=MYH13 myosin-3-like	223.9	5.6	68.1 (M:68.1)	3
Tax_Id=9913 Gene_Symbol=MYH14 myosin, heavy polypeptide 14-like	232.2	5.6	227.9 (M:227.9)	3
Tax_Id=9913 Gene_Symbol=MYH9 myosin, heavy chain 9, non-muscle	227.1	5.5	111.1 (M:111.1)	3
Tax_Id=9913 Gene_Symbol=MYLK Isoform Smooth-muscle of Myosin light chain kinase, smooth muscle	128.7	6.2	136.1 (M:136.1)	4
Tax_Id=9913 Gene_Symbol=MYO15A myosin XV-like	376.4	9.2	131.5 (M:131.5)	3
Tax_Id=9913 Gene_Symbol=MYO16 myosin XVI	211.9	8.6	56.1 (M:56.1)	2
Tax_Id=9913 Gene_Symbol=MYO1C Isoform 3 of Myosin-Ic	119.8	9.4	91.4 (M:91.4)	4
Tax_Id=9913 Gene_Symbol=MYO1E Heavy chain, Unconventional Myosin family member (hum-1)-like	126.9	9.1	104.9 (M:104.9)	2
Tax_Id=9913 Gene_Symbol=MYO1G Myosin-Ig-like	115.8	8.9	70.2 (M:70.2)	2
Tax_Id=9913 Gene_Symbol=MYO3B myosin IIIB-like	150.4	6.8	79.8 (M:79.8)	3
Tax_Id=9913 Gene_Symbol=MYO6 Uncharacterized protein	149.5	8.7	64.0 (M:64.0)	2
Tax_Id=9913 Gene_Symbol=MYOM2 Uncharacterized protein	164.5	7.1	69.4 (M:69.4)	2
Tax_Id=9913 Gene_Symbol=NALCN Uncharacterized protein	200.3	9.1	106.6 (M:106.6)	3
Tax_Id=9913 Gene_Symbol=NAPG Gamma-soluble NSF attachment protein	34.6	5.3	45.5 (M:45.5)	2
Tax_Id=9913 Gene_Symbol=NAV1 neuron navigator 1	200.8	8.9	42.7 (M:42.7)	2
Tax_Id=9913 Gene_Symbol=NAV3 Uncharacterized protein	255.1	9.0	128.4 (M:128.4)	2
Tax_Id=9913 Gene_Symbol=NCOA1 nuclear receptor coactivator 1	156.9	5.8	66.5 (M:66.5)	2
Tax_Id=9913 Gene_Symbol=NCOA2 nuclear receptor coactivator 2	176.4	7.1	91.3 (M:91.3)	3
Tax_Id=9913 Gene_Symbol=NECAP1 Adaptin ear-binding coat-associated protein 1	29.6	6	37.4 (M:37.4)	2
Tax_Id=9913 Gene_Symbol=NES nestin	197.2	4.3	101.6 (M:101.6)	3
Tax_Id=9913 Gene_Symbol=NETO2 neuropilin- and tolloid-like protein 2-like	78.1	8.6	43.8 (M:43.8)	2
Tax_Id=9913 Gene_Symbol=NLN Neurolysin, mitochondrial	80.7	6.3	93.6 (M:93.6)	2
Tax_Id=9913 Gene_Symbol=NLRC4 NLR family CARD domain-containing protein 4	115.5	6.0	40.4 (M:40.4)	2
Tax_Id=9913 Gene_Symbol=NLRP1 Uncharacterized protein	165.4	6.0	72.0 (M:72.0)	3
Tax_Id=9913 Gene_Symbol=NLRP6 NLR family, pyrin domain containing 6	107.3	7.8	121.3 (M:121.3)	3
Tax_Id=9913 Gene_Symbol=NNT NAD(P) transhydrogenase, mitochondrial	113.8	8.4	86.1 (M:86.1)	2
Tax_Id=9913 Gene_Symbol=NPC2 Epididymal secretory protein E1	16.6	8.2	409.1 (M:409.1)	11
Tax_Id=9913 Gene_Symbol=NT5C1B 5'-nucleotidase, cytosolic IB	64.0	8.8	63.3 (M:63.3)	2
Tax_Id=9913 Gene_Symbol=NT5C2 Cytosolic purine 5'-nucleotidase	64.8	5.8	56.3 (M:56.3)	2
Tax_Id=9913 Gene_Symbol=NT5C3 Uncharacterized protein	33.9	5.2	38.2 (M:38.2)	2
Tax_Id=9913 Gene_Symbol=NTHL1 Endonuclease III-like protein 1	33.6	10.2	54.6 (M:54.6)	2
Tax_Id=9913 Gene_Symbol=NUCB1 Nucleobindin-1	54.9	5.1	1233.7 (M:1233.7)	29
Tax_Id=9913 Gene_Symbol=NUP210L nucleoporin 210kDa-like	209.5	6.8	42.0 (M:42.0)	2
Tax_Id=9913 Gene_Symbol=NVL nuclear VCP-like	95.6	6.3	74.9 (M:74.9)	2
Tax_Id=9913 Gene_Symbol=NYNRIN NYN domain and retroviral integrase containing	200.6	6.5	36.9 (M:36.9)	2
Tax_Id=9913 Gene_Symbol=OFD1 oral-facial-digital syndrome 1	115.7	6.3	93.8 (M:93.8)	2
Tax_Id=9913 Gene_Symbol=OR2G3 Uncharacterized protein	36	8	110.9 (M:110.9)	2
Tax_Id=9913 Gene_Symbol=ORM1 Alpha-1-acid glycoprotein	23.2	5.6	455.5 (M:455.5)	13
Tax_Id=9913 Gene_Symbol=OS9 Protein OS-9	75.7	4.8	175.4 (M:175.4)	5
Tax_Id=9913 Gene_Symbol=OSBPL5 oxysterol binding protein-like 5 isoform 2	89.9	6.2	55.3 (M:55.3)	2
Tax_Id=9913 Gene_Symbol=OSBPL6 oxysterol binding protein-like 6 isoform 1	108.8	7.0	67.4 (M:67.4)	3
Tax_Id=9913 Gene_Symbol=OSGIN2 oxidative stress induced growth inhibitor family member 2-like isoform 1	142.7	8.9	42.8 (M:42.8)	2
Tax_Id=9913 Gene_Symbol=P4HB Protein disulfide-isomerase	57.2	4.8	179.7 (M:179.7)	5
Tax_Id=9913 Gene_Symbol=PACSIN3 protein kinase C and casein kinase substrate in neurons 3	48.5	6.0	45.5 (M:45.5)	2
Tax_Id=9913 Gene_Symbol=PAFAH1B1 Platelet-activating factor acetylhydrolase IB subunit alpha	46.6	7	55.2 (M:55.2)	2
Tax_Id=9913 Gene_Symbol=PAG9 Pregnancy-associated glycoprotein 9	42.8	9.5	50.2 (M:50.2)	3
Tax_Id=9913 Gene_Symbol=PAK2 similar to serine/threonine kinase	58	5.6	34.4 (M:34.4)	2
Tax_Id=9913 Gene_Symbol=PB1 polybromo 1 isoform 2	185.2	6.4	122.5 (M:122.5)	2
Tax_Id=9913 Gene_Symbol=PCF11 hypothetical protein	158.8	9	74.1 (M:74.1)	4
Tax_Id=9913 Gene_Symbol=PDCD6IP Uncharacterized protein	96.8	6.1	65.2 (M:65.2)	2
Tax_Id=9913 Gene_Symbol=PDE8A phosphodiesterase 8A isoform 1	88.5	5.8	37.0 (M:37.0)	2
Tax_Id=9913 Gene_Symbol=PDIA3 Protein disulfide-isomerase A3	56.9	6.2	56.8 (M:56.8)	2
Tax_Id=9913 Gene_Symbol=PDS5A PDS5, regulator of cohesion maintenance, homolog A	146.5	8.2	64.8 (M:64.8)	2
Tax_Id=9913 Gene_Symbol=PDS5B PDS5, regulator of cohesion maintenance, homolog B	166	8.6	43.4 (M:43.4)	2
Tax_Id=9913 Gene_Symbol=PDZD8 Uncharacterized protein	128.4	5.7	32.3 (M:32.3)	2
Tax_Id=9913 Gene_Symbol=PEBP1 Phosphatidylethanolamine-binding protein 1	21.0	7.0	108.2 (M:108.2)	3
Tax_Id=9913 Gene_Symbol=PFAS phosphoribosylformylglycinamidine synthase (FGAR amidotransferase)-like	144.1	5.3	43.4 (M:43.4)	2
Tax_Id=9913 Gene_Symbol=PHF10 Uncharacterized protein	46.6	7.8	31.5 (M:31.5)	2
Tax_Id=9913 Gene_Symbol=PHKA2 phosphorylase b kinase regulatory subunit alpha, liver isoform	138.4	5.8	42.2 (M:42.2)	2
Tax_Id=9913 Gene_Symbol=PIK3C3 PIK3C3 protein	101.4	6.4	34.4 (M:34.4)	2
Tax_Id=9913 Gene_Symbol=PIKFYVE Uncharacterized protein	236.9	6.2	199.7 (M:199.7)	5
Tax_Id=9913 Gene_Symbol=PKHD1 Uncharacterized protein	369.7	6.1	75.0 (M:75.0)	2
Tax_Id=9913 Gene_Symbol=PKP2 PKP2 protein	91.9	9.2	58.9 (M:58.9)
Tax_Id=9913 Gene_Symbol=PLCB3 Uncharacterized protein	139.2	5.7	142.9 (M:142.9)	2
Tax_Id=9913 Gene_Symbol=PLCH1 phospholipase C, eta 1	188.9	7.6	66.4 (M:66.4)	4
Tax_Id=9913 Gene_Symbol=PLEKHG1 pleckstrin homology domain-containing family G member 1	153.5	5.7	68.7 (M:68.7)	4
Tax_Id=9913 Gene_Symbol=PLG PLG protein	81.5	8.3	171.5 (M:171.5)	6
Tax_Id=9913 Gene_Symbol=PLIN2 Isoform 1 of Perilipin-2	49.3	8.7	385.4 (M:385.4)	9
Tax_Id=9913 Gene_Symbol=PLXNB2 plexin-B2	204.8	5.8	101.3 (M:101.3)	3
Tax_Id=9913 Gene_Symbol=PLXNB3 plexin B3-like	223.4	6.3	82.9 (M:82.9)	2
Tax_Id=9913 Gene_Symbol=PLXNC1 Uncharacterized protein	177.5	7.8	136.0 (M:136.0)	2
Tax_Id=9913 Gene_Symbol=PLXND1 Uncharacterized protein	215.7	6.9	68.5 (M:68.5)	3
Tax_Id=9913 Gene_Symbol=PMS2 Uncharacterized protein	96.1	7.3	48.7 (M:48.7)	3
Tax_Id=9913 Gene_Symbol=PNO1 RNA-binding protein PNO1	27.9	9.6	33.3 (M:33.3)	2
Tax_Id=9913 Gene_Symbol=PNPLA8 Uncharacterized protein	88.5	9.2	71.8 (M:71.8)	3
Tax_Id=9913 Gene_Symbol=POLA1 DNA polymerase alpha catalytic subunit	165.8	5.7	132.1 (M:132.1)	5
Tax_Id=9913 Gene_Symbol=POLB DNA polymerase beta	38.2	9.1	52.8 (M:52.8)	2
Tax_Id=9913 Gene_Symbol=POLD1 DNA polymerase delta catalytic subunit	123.6	7.7	56.5 (M:56.5)	3
Tax_Id=9913 Gene_Symbol=POLDIP3 Polymerase (DNA-directed), delta interacting protein 3	46.1	10.0	121.3 (M:121.3)	4
Tax_Id=9913 Gene_Symbol=POLE DNA polymerase epsilon catalytic subunit A	262.2	6.0	47.4 (M:47.4)	3
Tax_Id=9913 Gene_Symbol=POLQ Uncharacterized protein	290.1	6.9	107.0 (M:107.0)	4
Tax_Id=9913 Gene_Symbol=POLR3F DNA-directed RNA polymerase III subunit RPC6	35.7	5.8	37.4 (M:37.4)	2
Tax_Id=9913 Gene_Symbol=PPIB Peptidyl-prolyl cis-trans isomerase B	23.7	9.3	44.1 (M:44.1)	2
Tax_Id=9913 Gene_Symbol=PPL periplakin	202.7	5.4	149.6 (M:149.6)	3
Tax_Id=9913 Gene_Symbol=PPP1R12A Uncharacterized protein	114.8	5.3	78.0 (M:78.0)	3
Tax_Id=9913 Gene_Symbol=PRDM15 PR domain containing 15	132.5	8.6	33.0 (M:33.0)	2
Tax_Id=9913 Gene_Symbol=PRELID1 PRELI domain-containing protein 1, mitochondrial	25.2	9.7	98.7 (M:98.7)	3
Tax_Id=9913 Gene_Symbol=PREX2 Uncharacterized protein	182.8	7.6	127.1 (M:127.1)	3
Tax_Id=9913 Gene_Symbol=PRKACA cAMP-dependent protein kinase catalytic subunit alpha	40.6	8.7	54.1 (M:54.1)	3
Tax_Id=9913 Gene_Symbol=PRKDC DNA-dependent protein kinase catalytic subunit-like isoform 2	460.6	6.8	120.2 (M:120.2)	4
Tax_Id=9913 Gene_Symbol=PRPF4B Serine/threonine-protein kinase PRP4 homolog	116.6	10.3	176.9 (M:176.9)	8
Tax_Id=9913 Gene_Symbol=PRRC2B Uncharacterized protein	165.5	8.3	77.8 (M:77.8)	3
Tax_Id=9913 Gene_Symbol=PRRC2C 311 kDa protein	311.2	9.2	91.7 (M:91.7)	2
Tax_Id=9913 Gene_Symbol=PSAP Isoform 1 of Proactivator polypeptide	58	5.1	422.7 (M:422.7)	11
Tax_Id=9913 Gene_Symbol=PSMB7 Proteasome subunit beta type-7	30.0	7.6	38.9 (M:38.9)	2
Tax_Id=9913 Gene_Symbol=PSME4 Uncharacterized protein	211.5	6.4	74.3 (M:74.3)	2
Tax_Id=9913 Gene_Symbol=PTGFRN prostaglandin F2 receptor negative regulator	105.4	6.5	53.2 (M:53.2)	2
Tax_Id=9913 Gene_Symbol=PTPN2 Protein tyrosine phosphatase, non-receptor type 2	45.1	9.0	79.9 (M:79.9)	2
Tax_Id=9913 Gene_Symbol=PTPN3 protein tyrosine phosphatase, non-receptor type 4-like isoform 2	98.8	6.3	44.1 (M:44.1)	2
Tax_Id=9913 Gene_Symbol=PTPRB receptor-type tyrosine-protein phosphatase beta	248.1	8.4	76.6 (M:76.6)	2
Tax_Id=9913 Gene_Symbol=PTPRS protein tyrosine phosphatase, receptor type, S isoform 1	216.8	6.1	205.6 (M:205.6)	4
Tax_Id=9913 Gene_Symbol=PTPRZ1 receptor-type tyrosine-protein phosphatase zeta	255.0	4.7	76.3 (M:76.3)	2
Tax_Id=9913 Gene_Symbol=PTRF polymerase I and transcript release factor isoform 2	43.4	5.5	108.7 (M:108.7)	3
Tax_Id=9913 Gene_Symbol=PVRL2 Uncharacterized protein	43.2	5.9	31.2 (M:31.2)	2
Tax_Id=9913 Gene_Symbol=PYCR1 Pyrroline-5-carboxylate reductase 1, mitochondrial	33.4	7.7	82.0 (M:82.0)	3
Tax_Id=9913 Gene_Symbol=QRICH2 glutamine rich 2	211.2	6.5	128.4 (M:128.4)	2
Tax_Id=9913 Gene_Symbol=QSOX1 QSOX1 protein	62.9	9.3	264.1 (M:264.1)	10
Tax_Id=9913 Gene_Symbol=RAB1B Ras-related protein Rab-1B	22.2	5.6	134.0 (M:134.0)	4
Tax_Id=9913 Gene_Symbol=RAC1 Ras-related C3 botulinum toxin substrate 1	21.4	8.8	54.1 (M:54.1)	2
Tax_Id=9913 Gene_Symbol=RACGAP1 Uncharacterized protein	71	9	52.3 (M:52.3)	2
Tax_Id=9913 Gene_Symbol=RAD50 RAD50 homolog	153.6	6.6	78.4 (M:78.4)	3
Tax_Id=9913 Gene_Symbol=RADIL RADIL protein	86.9	9	39.6 (M:39.6)	2
Tax_Id=9913 Gene_Symbol=RAI1 retinoic acid induced 1	199.7	9.1	48.4 (M:48.4)	2
Tax_Id=9913 Gene_Symbol=RANBP6 karyopherin beta 3-like	143.7	5	43.5 (M:43.5)	2
Tax_Id=9913 Gene_Symbol=RAPGEF1 rap guanine nucleotide exchange factor 1	122.7	5.9	54.9 (M:54.9)	2
Tax_Id=9913 Gene_Symbol=RAPGEF6 Rap guanine nucleotide exchange factor 2	197.0	5.9	134.4 (M:134.4)	2
Tax_Id=9913 Gene_Symbol=RASGRF2 Ras protein-specific guanine nucleotide-releasing factor 2, partial	130.0	7.0	214.9 (M:214.9)	4
Tax_Id=9913 Gene_Symbol=RB1CC1 Uncharacterized protein	181.6	5.3	32.0 (M:32.0)	2
Tax_Id=9913 Gene_Symbol=RBM25 RNA binding motif protein 25	114.7	7.0	149.1 (M:149.1)	5
Tax_Id=9913 Gene_Symbol=RBM26 RNA binding motif protein 26-like isoform 2	110.5	9.1	36.1 (M:36.1)	2
Tax_Id=9913 Gene_Symbol=RBMX;LOC782306 Heterogeneous nuclear ribonucleoprotein G	42.3	10.3	34.5 (M:34.5)	2
Tax_Id=9913 Gene_Symbol=REPS2 RALBP1 associated Eps domain containing 2-like	70.2	9	86.0 (M:86.0)	2
Tax_Id=9913 Gene_Symbol=REV3L DNA-directed DNA polymerase delta 1-like	353.0	8.8	235.9 (M:235.9)	6
Tax_Id=9913 Gene_Symbol=RHOC Rho-related GTP-binding protein RhoC	22.0	6.2	33.2 (M:33.2)	2
Tax_Id=9913 Gene_Symbol=RICTOR rapamycin-insensitive companion of mTOR	191.9	7.1	81.4 (M:81.4)	2
Tax_Id=9913 Gene_Symbol=RIF1 Uncharacterized protein	273.8	5.4	143.9 (M:143.9)	5
Tax_Id=9913 Gene_Symbol=RNASE1 Ribonuclease pancreatic	16.5	8.9	321.4 (M:321.4)	8
Tax_Id=9913 Gene_Symbol=RNF213 ring finger protein 213-like	592.9	6.2	129.1 (M:129.1)	3
Tax_Id=9913 Gene_Symbol=RNF213 ring finger protein 213-like	570.9	6.1	103.3 (M:103.3)	2
Tax_Id=9913 Gene_Symbol=RNF6 Uncharacterized protein	74.1	8.5	62.4 (M:62.4)	2
Tax_Id=9913 Gene_Symbol=RNGTT RNA guanylyltransferase and 5'-phosphatase	68.3	8.3	58.8 (M:58.8)	3
Tax_Id=9913 Gene_Symbol=ROBO2 roundabout, axon guidance receptor, homolog 2	156.6	5.9	70.9 (M:70.9)
Tax_Id=9913 Gene_Symbol=ROCK1 Rho-associated protein kinase 1	159.7	5.7	67.4 (M:67.4)	2
Tax_Id=9913 Gene_Symbol=RP1 Oxygen-regulated protein 1	233.8	6.2	148.3 (M:148.3)	3
Tax_Id=9913 Gene_Symbol=RPGRIP1 Uncharacterized protein	103.6	5.1	32.8 (M:32.8)	2
Tax_Id=9913 Gene_Symbol=RPL4 60S ribosomal protein L4	47.4	11.0	163.5 (M:163.5)	4
Tax_Id=9913 Gene_Symbol=RTF1 RNA polymerase-associated protein RTF1 homolog	80.7	8.4	201.5 (M:201.5)	4
Tax_Id=9913 Gene_Symbol=RUFY3 RUN and FYVE domain containing 3 isoform 1	70.8	5.7	43.8 (M:43.8)	2
Tax_Id=9913 Gene_Symbol=RYR2 Uncharacterized protein	562.4	5.8	201.6 (M:201.6)	4
Tax_Id=9913 Gene_Symbol=RYR3 ryanodine receptor 3	504.1	5.4	116.2 (M:116.2)	2
Tax_Id=9913 Gene_Symbol=SACS hypothetical protein	517.3	6.5	185.1 (M:185.1)	4
Tax_Id=9913 Gene_Symbol=SAMD15 CG15625-like	75.0	4.6	111.3 (M:111.3)	2
Tax_Id=9913 Gene_Symbol=SAMD8 sterile alpha motif domain containing 8	44.2	7.2	54.5 (M:54.5)	3
Tax_Id=9913 Gene_Symbol=SAMD9 Uncharacterized protein	182.8	7.7	128.6 (M:128.6)	2
Tax_Id=9913 Gene_Symbol=SAMSN1 Uncharacterized protein	41.1	5.1	70.3 (M:70.3)	4
Tax_Id=9913 Gene_Symbol=SAO Primary amine oxidase, liver isozyme	84.7	5.6	110.5 (M:110.5)	3
Tax_Id=9913 Gene_Symbol=SARS Seryl-tRNA synthetase, cytoplasmic	58.6	5.9	95.8 (M:95.8)	2
Tax_Id=9913 Gene_Symbol=SASS6 Uncharacterized protein	74.6	6.4	239.6 (M:239.6)	4
Tax_Id=9913 Gene_Symbol=SBNO2 Protein strawberry notch homolog 2	150.3	5.9	74.1 (M:74.1)	2
Tax_Id=9913 Gene_Symbol=SCAF11 SFRS2-interacting protein	162.7	8.8	69.8 (M:69.8)	2
Tax_Id=9913 Gene_Symbol=SCGB1D2 Secretoglobin, family 1D, member 2	11.3	9	127.7 (M:127.7)	4
Tax_Id=9913 Gene_Symbol=SCGB2A2 Uncharacterized protein	10.4	5	208.7 (M:208.7)	6
Tax_Id=9913 Gene_Symbol=SCN3A sodium channel, voltage-gated, type III, alpha subunit	221.3	5.5	125.2 (M:125.2)	3
Tax_Id=9913 Gene_Symbol=SEC23IP Uncharacterized protein	112	5.3	75.0 (M:75.0)	2
Tax_Id=9913 Gene_Symbol=SEMA6A Uncharacterized protein	114.1	8.8	93.4 (M:93.4)	3
Tax_Id=9913 Gene_Symbol=SERPINA3-1 Serpin A3-1	46.2	5.7	231.0 (M:231.0)	8
Tax_Id=9913 Gene_Symbol=SERPIND1 Uncharacterized protein	55.2	6.4	139.5 (M:139.5)	4
Tax_Id=9913 Gene_Symbol=SERPINF1 Pigment epithelium-derived factor	46.2	6.6	67.1 (M:67.1)	3
Tax_Id=9913 Gene_Symbol=SET SET translocation	32.1	4.1	105.8 (M:105.8)	4
Tax_Id=9913 Gene_Symbol=SETD5 Uncharacterized protein	158.9	8.8	80.8 (M:80.8)	2
Tax_Id=9913 Gene_Symbol=SETX Uncharacterized protein	300.7	7.9	57.1 (M:57.1)
Tax_Id=9913 Gene_Symbol=SHANK2 SH3 and multiple ankyrin repeat domains 2 isoform 2	198.9	6.1	53.4 (M:53.4)	2
Tax_Id=9913 Gene_Symbol=SHANK3 SH3 and multiple ankyrin repeat domains protein 3-like	213	9.6	51.8 (M:51.8)	2
Tax_Id=9913 Gene_Symbol=SIGLEC15 sialic acid-binding Ig-like lectin 15	35.2	8.6	33.3 (M:33.3)	2
Tax_Id=9913 Gene_Symbol=SIL1 Nucleotide exchange factor SIL1	52.5	5.5	70.9 (M:70.9)	3
Tax_Id=9913 Gene_Symbol=SLC12A2 Uncharacterized protein	130.6	6.0	91.6 (M:91.6)	3
Tax_Id=9913 Gene_Symbol=SLC12A6 solute carrier family 12 (potassium/chloride transporters), member 6 isoform 3	122.1	6.4	85.5 (M:85.5)	2
Tax_Id=9913 Gene_Symbol=SLC16A2 solute carrier family 16, member 2	65.4	7.1	32.0 (M:32.0)	2
Tax_Id=9913 Gene_Symbol=SLC25A26 S-adenosylmethionine mitochondrial carrier protein	29.4	9.2	34.2 (M:34.2)	2
Tax_Id=9913 Gene_Symbol=SLC34A2 Sodium-dependent phosphate transport protein 2B	75.8	7.6	123.5 (M:123.5)	4
Tax_Id=9913 Gene_Symbol=SLIT3 slit homolog 3 protein	161.5	8.1	57.6 (M:57.6)	2
Tax_Id=9913 Gene_Symbol=SLITRK4 slit homolog 3-like	94.4	8.1	58.5 (M:58.5)	2
Tax_Id=9913 Gene_Symbol=SLMAP sarcolemma associated protein	93.1	5.3	73.8 (M:73.8)	3
Tax_Id=9913 Gene_Symbol=SMARCA2 Uncharacterized protein	176.8	6.8	78.2 (M:78.2)	2
Tax_Id=9913 Gene_Symbol=SMARCA5 SMARCA5 protein	121.9	8.4	111.1 (M:111.1)	3
Tax_Id=9913 Gene_Symbol=PFN1 Profilin-1	15	8.5	92.9 (M:92.9)	3
Tax_Id=9913 Gene_Symbol=SMC1A Structural maintenance of chromosomes protein 1A	143.2	7.5	170.7 (M:170.7)	4
Tax_Id=9913 Gene_Symbol=SMC4 structural maintenance of chromosomes protein 4	147.2	6.6	129.7 (M:129.7)	2
Tax_Id=9913 Gene_Symbol=SMC5 SMC5 protein	127.8	8.3	78.8 (M:78.8)	3
Tax_Id=9913 Gene_Symbol=IGLL1 IGLL1 protein	24.7	6.6	2384.4 (M:2384.4)	34
Tax_Id=9913 Gene_Symbol=SMG1 serine/threonine-protein kinase SMG1	410.0	6.0	162.4 (M:162.4)	3
Tax_Id=9913 Gene_Symbol=SMG8 Isoform 2 of Protein SMG8	105	7.5	50.5 (M:50.5)	2
Tax_Id=9913 Gene_Symbol=SOCS6 suppressor of cytokine signaling 6	48.8	9.1	48.4 (M:48.4)	2
Tax_Id=9913 Gene_Symbol=SOS1 son of sevenless homolog 1 isoform 1	165.2	6.8	89.7 (M:89.7)	3
Tax_Id=9913 Gene_Symbol=AVIL advillin	91.5	5.5	32.1 (M:32.1)	2
Tax_Id=9913 Gene_Symbol=TNNT3 Troponin T fast skeletal muscle type	30.7	8.7	34.1 (M:34.1)	2
Tax_Id=9913 Gene_Symbol=TBCK TBC1 domain containing kinase isoform 3	93.7	5.6	83.4 (M:83.4)	4
Tax_Id=9913 Gene_Symbol=BMP2 Uncharacterized protein	44.5	9	34.4 (M:34.4)	2
Tax_Id=9913 Gene_Symbol=SPADH1 Spermadhesin-1	15	5.1	99.3 (M:99.3)	3
Tax_Id=9913 Gene_Symbol=SPAG5 Uncharacterized protein	133.5	4.9	88.3 (M:88.3)	3
Tax_Id=9913 Gene_Symbol=SPECC1 smoothelin-like isoform 1	117.7	5.8	35.3 (M:35.3)	2
Tax_Id=9913 Gene_Symbol=SPEG SPEG complex locus	354.9	8.8	193.3 (M:193.3)	8
Tax_Id=9913 Gene_Symbol=ATP2B3 plasma membrane calcium-transporting ATPase 3	132.8	5.6	43.7 (M:43.7)	2
Tax_Id=9913 Gene_Symbol=PSMC1 Proteasome 26S ATPase subunit 1	49.2	5.9	33.0 (M:33.0)	2
Tax_Id=9913 Gene_Symbol=NCAPH Condensin complex subunit 2	80.6	4.9	43.8 (M:43.8)	2
Tax_Id=9913 Gene_Symbol=LOC100336638 GA binding protein transcription factor, beta subunit 1 isoform beta 1-like	25.9	5.1	36.5 (M:36.5)	2
Tax_Id=9913 Gene_Symbol=NLRC3 NLR family, CARD domain containing 3	114.6	8.7	39.1 (M:39.1)	2
Tax_Id=9913 Gene_Symbol=CATHL2 Cathelicidin-2	20	9.2	286.3 (M:286.3)	9
Tax_Id=9913 Gene_Symbol=C9 Complement component C9	62	5.7	251.7 (M:251.7)	10
Tax_Id=9913 Gene_Symbol=USP1 Ubiquitin carboxyl-terminal hydrolase 1	88.4	5.2	35.0 (M:35.0)	2
Tax_Id=9913 Gene_Symbol=PRKD1 protein kinase D1-like	114	7.4	49.2 (M:49.2)	2
Tax_Id=9913 Gene_Symbol=- Uncharacterized protein	85.8	8.3	56.3 (M:56.3)	2
Tax_Id=9913 Gene_Symbol=- Uncharacterized protein (Fragment)	112.7	5.7	160.5 (M:160.5)	7
Tax_Id=9913 Gene_Symbol=LPO Lactoperoxidase	80.6	8.8	2425.3 (M:2425.3)	52
Tax_Id=9913 Gene_Symbol=LOC619094 Histone H4	11.4	11.4	87.5 (M:87.5)	4
Tax_Id=9913 Gene_Symbol=CYSLTR1 CYSLTR1 protein	39	9.4	58.1 (M:58.1)	3
Tax_Id=9913 Gene_Symbol=SPEN 403 kDa protein	402.3	7.4	81.9 (M:81.9)	2
Tax_Id=9913 Gene_Symbol=SPIRE2 protein spire homolog 2	81.9	7.5	92.2 (M:92.2)	2
Tax_Id=9913 Gene_Symbol=SPO11 SPO11 meiotic protein covalently bound to DSB homolog (S. cerevisiae) isoform 1	40.3	9.4	33.5 (M:33.5)	2
Tax_Id=9913 Gene_Symbol=ZHX1 Zinc fingers and homeoboxes 1	98.1	5.7	81.2 (M:81.2)	3
Tax_Id=9913 Gene_Symbol=IDS iduronate 2-sulfatase	61.1	5.5	33.1 (M:33.1)	2
Tax_Id=9913 Gene_Symbol=LOC785380 predicted protein-like	30.9	9.6	30.9 (M:30.9)	2
Tax_Id=9913 Gene_Symbol=MTIF2 Translation initiation factor IF-2, mitochondrial	81.7	8.1	162.2 (M:162.2)	5
Tax_Id=9913 Gene_Symbol=FGB fibrinogen beta chain	56.4	8.5	803.1 (M:803.1)	22
Tax_Id=9913 Gene_Symbol=RTKN Rhotekin	62.5	6.9	52.9 (M:52.9)	2
Tax_Id=9913 Gene_Symbol=ANKRD11 Uncharacterized protein	290.6	6.7	104.1 (M:104.1)	2
Tax_Id=9913 Gene_Symbol=SPTAN1 Uncharacterized protein	285.0	5.2	209.2 (M:209.2)	6
Tax_Id=9913 Gene_Symbol=SPTBN1 Uncharacterized protein	274.2	5.4	178.9 (M:178.9)	8
Tax_Id=9913 Gene_Symbol=SRP54 Signal recognition particle 54 kDa protein	55.7	8.9	52.9 (M:52.9)	2
Tax_Id=9913 Gene_Symbol=GPR101 G protein-coupled receptor 101	55.7	6	34.8 (M:34.8)	2
Tax_Id=9913 Gene_Symbol=INTS8 Uncharacterized protein	113.5	6.7	37.5 (M:37.5)	2
Tax_Id=9913 Gene_Symbol=KRT80 Keratin, type II cytoskeletal 80	47.4	5.2	39.5 (M:39.5)	2
Tax_Id=9913 Gene_Symbol=ACACB acetyl-CoA carboxylase 2	273.0	6.0	81.6 (M:81.6)	2
Tax_Id=9913 Gene_Symbol=SRRM1 serine/arginine repetitive matrix 1 isoform 1	103.5	11.8	53.1 (M:53.1)	3
Tax_Id=9913 Gene_Symbol=SRSF7 Uncharacterized protein	27.3	11.9	126.3 (M:126.3)	3
Tax_Id=9913 Gene_Symbol=SSFA2 Uncharacterized protein	138.2	5.0	69.4 (M:69.4)	3
Tax_Id=9913 Gene_Symbol=STAT1 134 kDa protein	134.3	7.2	66.8 (M:66.8)	2
Tax_Id=9913 Gene_Symbol=TXNDC9 Thioredoxin domain-containing protein 9	26.5	5.8	59.7 (M:59.7)	3
Tax_Id=9913 Gene_Symbol=LOC616727 immunoglobulin lambda-like polypeptide 1-like	24.9	5.6	1922.5 (M:1922.5)	28
Tax_Id=9913 Gene_Symbol=BAZ1A Uncharacterized protein	178.6	6.1	138.6 (M:138.6)	5
Tax_Id=9913 Gene_Symbol=CFH Complement factor H	140.3	6.4	129.1 (M:129.1)	4
Tax_Id=9913 Gene_Symbol=- Clusterin (Fragment)	48.8	8.7	131.6 (M:131.6)	3
Tax_Id=9913 Gene_Symbol=LOC512287 cytoplasmic dynein 2 heavy chain 1-like	493.6	6.2	106.3 (M:106.3)	3
Tax_Id=9913 Gene_Symbol=LOC514978 lipopolysaccharide-binding protein-like	60.2	9	39.3 (M:39.3)	2
Tax_Id=9913 Gene_Symbol=ALS2CR11 Uncharacterized protein	61.2	6.7	36.1 (M:36.1)	2
Tax_Id=9913 Gene_Symbol=MYH2 Myosin-2	223.2	5.6	268.5 (M:268.5)	5
Tax_Id=9913 Gene_Symbol=ANKRD26 ankyrin repeat domain-containing protein 26	194	5.4	161.9 (M:161.9)	3
Tax_Id=9913 Gene_Symbol=SERPINA3-6 Serpin A3-6	46.4	5.3	246.3 (M:246.3)	8
Tax_Id=9913 Gene_Symbol=MDN1 MDN1, midasin homolog (yeast)-like	629.7	5.4	82.2 (M:82.2)	3
Tax_Id=9913 Gene_Symbol=DDX10 DEAD (Asp-Glu-Ala-Asp) box polypeptide 10	101.1	8.8	64.5 (M:64.5)	2
Tax_Id=9913 Gene_Symbol=STAT4 signal transducer and activator of transcription 4	83.8	6.0	76.1 (M:76.1)	2
Tax_Id=9913 Gene_Symbol=STAU1 staufen, RNA binding protein, homolog 1	66.1	9.4	75.1 (M:75.1)	2
Tax_Id=9913 Gene_Symbol=STIM2 stromal interaction molecule 2-like	93.0	6.4	72.2 (M:72.2)	3
Tax_Id=9913 Gene_Symbol=STOM stomatin-like	20.2	5.5	85.1 (M:85.1)	4
Tax_Id=9913 Gene_Symbol=STXBP4 syntaxin binding protein 4-like	62.3	5.7	112.6 (M:112.6)	3
Tax_Id=9913 Gene_Symbol=SUPT16H Uncharacterized protein	120	5.5	32.0 (M:32.0)	2
Tax_Id=9913 Gene_Symbol=SVIL Isoform 1 of Supervillin	244.7	6.8	77.0 (M:77.0)	3
Tax_Id=9913 Gene_Symbol=CYTH4 Pleckstrin homology, Sec7 and coiled/coil domains 4	26.9	5	33.6 (M:33.6)	2
Tax_Id=9913 Gene_Symbol=RBP4 retinol-binding protein 4	23	5.5	83.0 (M:83.0)	3
Tax_Id=9913 Gene_Symbol=SFRS17A splicing factor, arginine/serine-rich 17A, partial	109.6	9.2	51.9 (M:51.9)	3
Tax_Id=9913 Gene_Symbol=LONP1 Lon protease homolog, mitochondrial	106.6	6.2	57.6 (M:57.6)	2
Tax_Id=9913 Gene_Symbol=COL12A1 Uncharacterized protein	339.9	5.4	30.6 (M:30.6)	2
Tax_Id=9913 Gene_Symbol=RIPK1 Receptor (TNFRSF)-interacting serine-threonine kinase 1	75.2	6.1	46.4 (M:46.4)	2
Tax_Id=9913 Gene_Symbol=CHI3L1 chitinase-3-like protein 1	43.7	8.7	241.3 (M:241.3)	9
Tax_Id=9913 Gene_Symbol=TFEB transcription factor EB	52.9	5.7	74.4 (M:74.4)	3
Tax_Id=9913 Gene_Symbol=GPX4 Isoform Cytoplasmic of Phospholipid hydroperoxide glutathione peroxidase, mitochondrial	19.4	8.5	36.0 (M:36.0)	2
Tax_Id=9913 Gene_Symbol=C3 Complement C3 (Fragment)	187.1	6.4	5345.9 (M:5345.9)	127
Tax_Id=9913 Gene_Symbol=DUSP27 DUSP27 protein	121.4	5.2	57.1 (M:57.1)	3
Tax_Id=9913 Gene_Symbol=ASH1L Uncharacterized protein	332.3	9.4	50.8 (M:50.8)	3
Tax_Id=9913 Gene_Symbol=HMHA1 beta chimerin-like	125	7.3	36.5 (M:36.5)	2
Tax_Id=9913 Gene_Symbol=- Uncharacterized protein (Fragment)	345.6	8	179.6 (M:179.6)	4
Tax_Id=9913 Gene_Symbol=GP2 Glycoprotein 2	59.2	4.7	1252.4 (M:1252.4)	27
Tax_Id=9913 Gene_Symbol=PTGDS Prostaglandin-H2 D-isomerase	21.2	6.4	375.0 (M:375.0)	14
Tax_Id=9913 Gene_Symbol=LOC780820 Hypotheical protein LOC780820	28.5	10	33.7 (M:33.7)	2
Tax_Id=9913 Gene_Symbol=ZC3H13 Uncharacterized protein	194.5	9.5	65.7 (M:65.7)	2
Tax_Id=9913 Gene_Symbol=LPIN2 lipin 2	127.5	5.8	52.2 (M:52.2)	2
Tax_Id=9913 Gene_Symbol=FOLR1 folate receptor 1 (adult)-like	27.9	8.1	686.1 (M:686.1)	20
Tax_Id=9913 Gene_Symbol=EIF3A Uncharacterized protein	166.2	6.3	147.2 (M:147.2)	5
Tax_Id=9913 Gene_Symbol=SERPINB1 Leukocyte elastase inhibitor	42.2	5.7	80.0 (M:80.0)	3
Tax_Id=9913 Gene_Symbol=GPSM1 G-protein signaling modulator 1	77.6	6.2	38.3 (M:38.3)	2
Tax_Id=9913 Gene_Symbol=PRKG2 cGMP-dependant type II protein kinase	87.1	8.7	70.0 (M:70.0)	2
Tax_Id=9913 Gene_Symbol=ERAP2 Endoplasmic reticulum aminopeptidase 2	109.6	6.2	55.2 (M:55.2)	2
Tax_Id=9913 Gene_Symbol=KDM5A lysine-specific demethylase 5A	192.1	6.2	130.8 (M:130.8)	2
Tax_Id=9913 Gene_Symbol=HSPA8 Heat shock cognate 71 kDa protein	71.2	5.4	152.9 (M:152.9)	5
Tax_Id=9913 Gene_Symbol=SYMPK symplekin	140.9	5.7	34.4 (M:34.4)	2
Tax_Id=9913 Gene_Symbol=SYN2 synapsin II	61.7	8.9	81.5 (M:81.5)	2
Tax_Id=9913 Gene_Symbol=SYNE1 spectrin repeat containing, nuclear envelope 1	208	5.8	99.0 (M:99.0)	4
Tax_Id=9913 Gene_Symbol=SYT6 synaptotagmin VI	56.3	8.5	78.3 (M:78.3)	2
Tax_Id=9913 Gene_Symbol=SYT7 synaptotagmin VIIa-like	51.9	9.5	85.1 (M:85.1)	4
Tax_Id=9913 Gene_Symbol=TAGAP T-cell activation GTPase activating protein	78.4	6.3	39.5 (M:39.5)	2
Tax_Id=9913 Gene_Symbol=TALDO1 Transaldolase	37.7	7.0	118.6 (M:118.6)	4
Tax_Id=9913 Gene_Symbol=TBC1D15 TBC1 domain family, member 15 isoform 3, partial	72.1	5.4	45.4 (M:45.4)	2
Tax_Id=9913 Gene_Symbol=TBC1D22B TBC1D22B protein	58.9	7	100.4 (M:100.4)	4
Tax_Id=9913 Gene_Symbol=RNASE4;ANG Ribonuclease, RNase A family, 4	16.9	9.2	253.3 (M:253.3)	5
Tax_Id=9913 Gene_Symbol=TGFBR3 transforming growth factor, beta receptor III	94.5	5.7	93.5 (M:93.5)	4
Tax_Id=9913 Gene_Symbol=RGS3 Regulator of G-protein signaling 3	93	6.1	53.3 (M:53.3)	3
Tax_Id=9913 Gene_Symbol=ZNF518B zinc finger protein 518B-like	103.5	9.5	69.4 (M:69.4)	4
Tax_Id=9913 Gene_Symbol=FLNA filamin-A	281	5.8	83.4 (M:83.4)	3
Tax_Id=9913 Gene_Symbol=TCF20 Uncharacterized protein	211.9	9.1	79.9 (M:79.9)	2
Tax_Id=9913 Gene_Symbol=TCP1 T-complex protein 1 subunit alpha	60.2	5.8	75.7 (M:75.7)	2
Tax_Id=9913 Gene_Symbol=TDRD6 Uncharacterized protein	235.2	5.3	151.9 (M:151.9)	3
Tax_Id=9913 Gene_Symbol=TDRD7 Tudor domain-containing protein 7	123.8	7.1	76.5 (M:76.5)	2
Tax_Id=9913 Gene_Symbol=THRAP3 Uncharacterized protein	108.8	10.2	129.4 (M:129.4)	5
Tax_Id=9913 Gene_Symbol=BRSK1 BR serine/threonine-protein kinase 1-like	90.2	9.3	50.7 (M:50.7)	2
Tax_Id=9913 Gene_Symbol=ALDH18A1 Uncharacterized protein	87.1	6.9	35.5 (M:35.5)	2
Tax_Id=9913 Gene_Symbol=TKT Uncharacterized protein	64.8	6.7	79.1 (M:79.1)	3
Tax_Id=9913 Gene_Symbol=TLE3 transducin-like enhancer protein 3-like	83.0	6.7	59.7 (M:59.7)	2
Tax_Id=9913 Gene_Symbol=TMEM132E transmembrane protein 132E	108.6	5.6	61.9 (M:61.9)	2
Tax_Id=9913 Gene_Symbol=TMEM87B transmembrane protein 87B	67.4	7.5	36.1 (M:36.1)	2
Tax_Id=9913 Gene_Symbol=TOP1 DNA topoisomerase 1	91.1	9.3	79.1 (M:79.1)	2
Tax_Id=9913 Gene_Symbol=TOP2A DNA topoisomerase II, alpha isozyme	174.5	8.7	150.5 (M:150.5)	4
Tax_Id=9913 Gene_Symbol=TOP2B topoisomerase (DNA) II beta 180kDa	192.2	8.6	148.2 (M:148.2)	2
Tax_Id=9913 Gene_Symbol=TRAF3IP1 TNF receptor-associated factor 3 interacting protein 1 isoform 1	70.6	7.6	49.0 (M:49.0)	2
Tax_Id=9913 Gene_Symbol=TRANK1 tetratricopeptide repeat and ankyrin repeat containing 1	339.4	6.1	40.9 (M:40.9)	2
Tax_Id=9913 Gene_Symbol=TRIP11 thyroid hormone receptor interactor 11	220.5	5.3	274.0 (M:274.0)	9
Tax_Id=9913 Gene_Symbol=LCOR ligand-dependent corepressor-like	168.9	6.3	43.7 (M:43.7)	2
Tax_Id=9913 Gene_Symbol=- Uncharacterized protein (Fragment)	231.1	8.1	96.1 (M:96.1)	3
Tax_Id=9913 Gene_Symbol=CLU Clusterin	51.1	5.7	551.4 (M:551.4)	14
Tax_Id=9913 Gene_Symbol=CAST Calpastatin type I	85.5	5.6	52.0 (M:52.0)	2
Tax_Id=9913 Gene_Symbol=PPP1R2 Protein phosphatase inhibitor 2	23	4.6	40.3 (M:40.3)	2
Tax_Id=9913 Gene_Symbol=LOC784964 endopin 1b-like isoform 1	46.3	6.3	268.9 (M:268.9)	9
Tax_Id=9913 Gene_Symbol=LOC781710 hypothetical protein	74.6	6.3	37.3 (M:37.3)	2
Tax_Id=9913 Gene_Symbol=ITIH4 Inter-alpha-trypsin inhibitor heavy chain H4	101.4	6.2	381.8 (M:381.8)	12
Tax_Id=9913 Gene_Symbol=UTRN utrophin-like	394	5.2	69.8 (M:69.8)	4
Tax_Id=9913 Gene_Symbol=TAF1B Uncharacterized protein	69.1	8.9	71.0 (M:71.0)	3
Tax_Id=9913 Gene_Symbol=NT5E 5'-nucleotidase	62.9	6.5	31.1 (M:31.1)	2
Tax_Id=9913 Gene_Symbol=PIGR Isoform Long of Polymeric immunoglobulin receptor	82.4	7.1	3191.5 (M:3191.5)	64
Tax_Id=9913 Gene_Symbol=ALB Serum albumin	69.2	5.8	7945.9 (M:7945.9)	160
Tax_Id=9913 Gene_Symbol=HSPA2 Heat shock 70kDa protein 1A	69.8	5.5	130.6 (M:130.6)	5
Tax_Id=9913 Gene_Symbol=ARID5B AT rich interactive domain 5B	131.3	9	103.6 (M:103.6)	3
Tax_Id=9913 Gene_Symbol=ATP2A1 Uncharacterized protein	110.7	5.4	36.2 (M:36.2)	2
Tax_Id=9913 Gene_Symbol=VPS36 Vacuolar protein-sorting-associated protein 36	43.8	6.7	37.0 (M:37.0)	2
Tax_Id=9913 Gene_Symbol=LOC615867 histone H1-like protein in spermatids 1-like	19.2	12.4	33.7 (M:33.7)	2
Tax_Id=9913 Gene_Symbol=MLL5 Uncharacterized protein	204.8	7.2	33.0 (M:33.0)	2
Tax_Id=9913 Gene_Symbol=HYOU1 Uncharacterized protein	111.6	5.3	85.9 (M:85.9)	2
Tax_Id=9913 Gene_Symbol=MAPK6 MAPK6 protein	82.6	4.9	67.2 (M:67.2)	3
Tax_Id=9913 Gene_Symbol=ALB Uncharacterized protein	69.5	5.8	7630.8 (M:7630.8)	156
Tax_Id=9913 Gene_Symbol=CCDC73 Uncharacterized protein	122.5	5.2	77.2 (M:77.2)	3
Tax_Id=9913 Gene_Symbol=USP45 Ubiquitin carboxyl-terminal hydrolase	91.4	8.2	43.3 (M:43.3)	2
Tax_Id=9913 Gene_Symbol=TRIP12 probable E3 ubiquitin-protein ligase TRIP12	220.3	8.7	254.9 (M:254.9)	7
Tax_Id=9913 Gene_Symbol=TRIP13 thyroid hormone receptor interactor 13	48.6	5.7	44.1 (M:44.1)	2
Tax_Id=9913 Gene_Symbol=TRMT1 N(2),N(2)-dimethylguanosine tRNA methyltransferase	72.2	8.0	81.2 (M:81.2)	2
Tax_Id=9913 Gene_Symbol=TRMT2A HpaII tiny fragments locus 9C	66.5	8.8	75.7 (M:75.7)	4
Tax_Id=9913 Gene_Symbol=TRRAP Uncharacterized protein	437.2	8.5	139.0 (M:139.0)	4
Tax_Id=9913 Gene_Symbol=TTC3 Uncharacterized protein	225.4	6.3	139.3 (M:139.3)	3
Tax_Id=9913 Gene_Symbol=TTC37 tetratricopeptide repeat domain 37	172.7	7.1	127.3 (M:127.3)	2
Tax_Id=9913 Gene_Symbol=RBFOX2 Isoform 1 of RNA binding protein fox-1 homolog 2	41.9	8.5	34.0 (M:34.0)	2
Tax_Id=9913 Gene_Symbol=TTC6 tetratricopeptide repeat domain 6-like	183.1	9	41.5 (M:41.5)	2
Tax_Id=9913 Gene_Symbol=TTK Uncharacterized protein	96.6	8.3	39.6 (M:39.6)	2
Tax_Id=9913 Gene_Symbol=TTLL5 Uncharacterized protein	148.6	9.1	134.7 (M:134.7)	3
Tax_Id=9913 Gene_Symbol=TTLL8 tubulin tyrosine ligase-like family, member 8-like	90.4	8.6	57.9 (M:57.9)	2
Tax_Id=9913 Gene_Symbol=TTLL9 Probable tubulin polyglutamylase TTLL9	54.1	9.1	34.4 (M:34.4)
Tax_Id=9913 Gene_Symbol=UACA Uveal autoantigen	165.8	6.7	185.0 (M:185.0)	4
Tax_Id=9913 Gene_Symbol=UBE2O ubiquitin-conjugating enzyme E2O	140.3	5	35.5 (M:35.5)	2
Tax_Id=9913 Gene_Symbol=UBE4B Uncharacterized protein	152	5.4	35.8 (M:35.8)	2
Tax_Id=9913 Gene_Symbol=ABCA12 ATP-binding cassette, sub-family A (ABC1), member 12	285.5	8.3	34.1 (M:34.1)	2
Tax_Id=9913 Gene_Symbol=ANK2 ankyrin 2	435.7	5.0	234.0 (M:234.0)	3
Tax_Id=9913 Gene_Symbol=APOH Beta-2-glycoprotein 1	38.2	8.5	200.8 (M:200.8)	7
Tax_Id=9913 Gene_Symbol=ASCC3 Uncharacterized protein	250.6	6.4	53.0 (M:53.0)	2
Tax_Id=9913 Gene_Symbol=- Uncharacterized protein	131.9	6.4	34.8 (M:34.8)	2
Tax_Id=9913 Gene_Symbol=FGG Uncharacterized protein	50.2	5.4	899.5 (M:899.5)	19
Tax_Id=9913 Gene_Symbol=MGC137014 Protein HP-20 homolog	20.6	8.9	281.9 (M:281.9)	8
Tax_Id=9913 Gene_Symbol=PGK2 Phosphoglycerate kinase	44.7	8.5	73.1 (M:73.1)	2
Tax_Id=9913 Gene_Symbol=GGT1 gamma-glutamyltranspeptidase 1	60.9	5.9	336.4 (M:336.4)	9
Tax_Id=9913 Gene_Symbol=C2 Complement C2 (Fragment)	82.9	8.7	136.2 (M:136.2)	3
Tax_Id=9913 Gene_Symbol=IGK IGK protein	26.6	6.1	852.6 (M:852.6)	20
Tax_Id=9913 Gene_Symbol=ERBB2IP protein LAP2	153.4	5.4	35.5 (M:35.5)	2
Tax_Id=9913 Gene_Symbol=NAB1 Uncharacterized protein	54.5	6.3	32.6 (M:32.6)	2
Tax_Id=9913 Gene_Symbol=ANPEP Aminopeptidase N	109.2	5.2	33.7 (M:33.7)	2
Tax_Id=9913 Gene_Symbol=HK1 Hexokinase-1	103	6.6	66.8 (M:66.8)	4
Tax_Id=9913 Gene_Symbol=DIS3 DIS3 protein	108.2	6.4	60.6 (M:60.6)	3
Tax_Id=9913 Gene_Symbol=- Uncharacterized protein	111.3	7.5	31.5 (M:31.5)	2
Tax_Id=9913 Gene_Symbol=FXR2 fragile X mental retardation, autosomal homolog 2	72.0	6.3	91.3 (M:91.3)	4
Tax_Id=9913 Gene_Symbol=AHSG Alpha-2-HS-glycoprotein	38.4	5.3	348.3 (M:348.3)	9
Tax_Id=9913 Gene_Symbol=- Uncharacterized protein	38.8	8.7	162.9 (M:162.9)	7
Tax_Id=9913 Gene_Symbol=CLIP1 Uncharacterized protein	161.9	5.2	100.2 (M:100.2)	4
Tax_Id=9913 Gene_Symbol=UBTF upstream binding transcription factor, RNA polymerase I isoform 1	87.8	5.9	32.8 (M:32.8)	2
Tax_Id=9913 Gene_Symbol=MED13L mediator complex subunit 13-like	291.9	6.6	163.0 (M:163.0)	5
Tax_Id=9913 Gene_Symbol=CFI Complement factor I	68.9	8.1	134.9 (M:134.9)	6
Tax_Id=9913 Gene_Symbol=FABP3 Fatty acid-binding protein, heart	14.8	6.7	802.3 (M:802.3)	20
Tax_Id=9913 Gene_Symbol=C8B complement component 8, beta polypeptide	66.6	8.4	84.8 (M:84.8)	2
Tax_Id=9913 Gene_Symbol=CCDC146 coiled-coil domain-containing protein 146	113.1	7.6	165.6 (M:165.6)	2
Tax_Id=9913 Gene_Symbol=TTN titin	3713.5	6.1	2156.5 (M:2156.5)	45
Tax_Id=9913 Gene_Symbol=LSM4 U6 snRNA-associated Sm-like protein LSm4	15.3	10	183.5 (M:183.5)	4
Tax_Id=9913 Gene_Symbol=NEB Uncharacterized protein	567.4	9.1	136.4 (M:136.4)	5
Tax_Id=9913 Gene_Symbol=SCAMP1 Uncharacterized protein	40	8.1	56.1 (M:56.1)	2
Tax_Id=9913 Gene_Symbol=BAHCC1 BAH domain and coiled-coil containing 1	267.4	9.0	178.4 (M:178.4)	6
Tax_Id=9913 Gene_Symbol=ARG2 Arginase-2, mitochondrial	38.6	6	39.8 (M:39.8)	2
Tax_Id=9913 Gene_Symbol=OSBP2 Oxysterol-binding protein	101.8	6.3	66.4 (M:66.4)	3
Tax_Id=9913 Gene_Symbol=LOC100299426 Uncharacterized protein	26.6	6.3	856.3 (M:856.3)	21
Tax_Id=9913 Gene_Symbol=- Uncharacterized protein	36.4	5.5	38.6 (M:38.6)	2
Tax_Id=9913 Gene_Symbol=LOC532832 hypothetical protein	108.1	9.5	74.0 (M:74.0)	4
Tax_Id=9913 Gene_Symbol=NEFL Neurofilament light polypeptide	62.6	4.6	49.5 (M:49.5)	3
Tax_Id=9913 Gene_Symbol=DNAH7 dynein heavy chain 7, axonemal	461	5.8	86.4 (M:86.4)	3
Tax_Id=9913 Gene_Symbol=KIF13B axonal transport of synaptic vesicles isoform 2	205.6	5.6	179.7 (M:179.7)	5
Tax_Id=9913 Gene_Symbol=CDCP1 CUB domain containing protein 1-like	93.1	8.6	93.8 (M:93.8)	3
Tax_Id=9913 Gene_Symbol=HIP1 huntingtin-interacting protein 1	116.4	5.3	137.7 (M:137.7)	4
Tax_Id=9913 Gene_Symbol=CDK12 Cyclin-dependent kinase 12	164.4	9.4	142.0 (M:142.0)	3
Tax_Id=9913 Gene_Symbol=RAB11FIP5 rab11 family-interacting protein 5	70.1	9.5	32.6 (M:32.6)	2
Tax_Id=9913 Gene_Symbol=KCNV2 potassium channel, subfamily V, member 2	73.0	5.4	264.1 (M:264.1)	3
Tax_Id=9913 Gene_Symbol=TPPP Tubulin polymerization-promoting protein	23.5	9.5	35.0 (M:35.0)	2
Tax_Id=9913 Gene_Symbol=GSTO1 Uncharacterized protein	27.3	7.6	34.3 (M:34.3)	2
Tax_Id=9913 Gene_Symbol=ACTN4 Alpha-actinin-4	104.9	5.3	34.5 (M:34.5)	2
Tax_Id=9913 Gene_Symbol=CHD1L Chromodomain-helicase-DNA-binding protein 1-like	101.3	6.4	116.5 (M:116.5)	4
Tax_Id=9913 Gene_Symbol=UGGT1 UDP-glucose glycoprotein glucosyltransferase 1 isoform 2	206.7	6.0	146.4 (M:146.4)	3
Tax_Id=9913 Gene_Symbol=PALB2 partner and localizer of BRCA2	131.4	8.3	111.3 (M:111.3)	2
Tax_Id=9913 Gene_Symbol=SERPING1 Factor XIIa inhibitor	51.7	6.2	457.7 (M:457.7)	14
Tax_Id=9913 Gene_Symbol=COL17A1 Collagen alpha-1(XVII) chain	149.1	8.8	41.0 (M:41.0)	2
Tax_Id=9913 Gene_Symbol=STAG1 stromal antigen 1 isoform 1	144.4	5.4	35.4 (M:35.4)	2
Tax_Id=9913 Gene_Symbol=UBN2 ubinuclein-2	146.0	9.3	54.5 (M:54.5)	2
Tax_Id=9913 Gene_Symbol=UBR1 E3 ubiquitin-protein ligase UBR1	200.5	5.7	108.7 (M:108.7)	3
Tax_Id=9913 Gene_Symbol=UIMC1 ubiquitin interaction motif containing 1 isoform 2	80.8	5.5	104.6 (M:104.6)	4
Tax_Id=9913 Gene_Symbol=ITGA11 integrin alpha 11 subunit-like	133.6	6.3	43.2 (M:43.2)	2
Tax_Id=9913 Gene_Symbol=- Uncharacterized protein	52.6	10	45.5 (M:45.5)	2
Tax_Id=9913 Gene_Symbol=ACTG1 Actin, cytoplasmic 2	41.8	5.3	651.8 (M:651.8)	17
Tax_Id=9913 Gene_Symbol=LDHB L-lactate dehydrogenase B chain	36.7	6	60.0 (M:60.0)	2
Tax_Id=9913 Gene_Symbol=TRNT1 tRNA nucleotidyl transferase, CCA-adding, 1	49.7	7.2	56.0 (M:56.0)	2
Tax_Id=9913 Gene_Symbol=CALCB Isoform 1 of Calcitonin receptor-stimulating peptide 1	14.3	10	40.0 (M:40.0)	2
Tax_Id=9913 Gene_Symbol=LOC508997 Uncharacterized protein	159.1	6.1	60.5 (M:60.5)	2
Tax_Id=9913 Gene_Symbol=SYNE2 spectrin repeat containing, nuclear envelope 2	797.3	5.2	568.0 (M:568.0)	6
Tax_Id=9913 Gene_Symbol=- Uncharacterized protein	190.9	5.4	128.1 (M:128.1)	3
Tax_Id=9913 Gene_Symbol=IKBIP Inhibitor of nuclear factor kappa-B kinase-interacting protein	39.2	9.3	103.0 (M:103.0)	2
Tax_Id=9913 Gene_Symbol=THBS1 Thrombospondin-1	129.5	4.7	112.8 (M:112.8)	4
Tax_Id=9913 Gene_Symbol=MYH10 Myosin-10	229	5.4	56.5 (M:56.5)	3
Tax_Id=9913 Gene_Symbol=CCDC135 Coiled-coil domain-containing protein 135	103.1	5.3	80.3 (M:80.3)	2
Tax_Id=9913 Gene_Symbol=TLN2 talin 2	271.4	5.4	101.3 (M:101.3)	4
Tax_Id=9913 Gene_Symbol=APOB Uncharacterized protein	515.9	6.3	111.3 (M:111.3)	4
Tax_Id=9913 Gene_Symbol=DDX54 DEAD box RNA helicase DP97-like	98.1	10	120.5 (M:120.5)	4
Tax_Id=9913 Gene_Symbol=EFNA1 Ephrin-A1	23.8	6.7	45.1 (M:45.1)	2
Tax_Id=9913 Gene_Symbol=PGM2L1 Uncharacterized protein	70.4	6	54.2 (M:54.2)	3
Tax_Id=9913 Gene_Symbol=KAT2A GCN5-like	88.1	9.4	38.7 (M:38.7)	2
Tax_Id=9913 Gene_Symbol=LPIN1 lipin 1-like	98.8	6.4	106.0 (M:106.0)	2
Tax_Id=9913 Gene_Symbol=UNC13C unc-13 homolog C	250.5	5.7	198.6 (M:198.6)	7
Tax_Id=9913 Gene_Symbol=UPF2 UPF2 regulator of nonsense transcripts homolog isoform 2	148.7	5.5	37.5 (M:37.5)	2
Tax_Id=9913 Gene_Symbol=USH1C Uncharacterized protein	99.2	6.7	125.9 (M:125.9)	3
Tax_Id=9913 Gene_Symbol=USP10 Ubiquitin carboxyl-terminal hydrolase 10	86.5	5.2	55.6 (M:55.6)	2
Tax_Id=9913 Gene_Symbol=LARGE glycosyltransferase-like protein LARGE1	87.9	7.6	89.6 (M:89.6)	3
Tax_Id=9913 Gene_Symbol=PLK4 Serine/threonine-protein kinase PLK4	100.6	8.8	54.4 (M:54.4)	3
Tax_Id=9913 Gene_Symbol=PHF2 PHD finger protein 2-like	134.5	9.2	53.6 (M:53.6)	2
Tax_Id=9913 Gene_Symbol=ARHGEF10L Rho guanine nucleotide exchange factor 10-like protein	135	5.3	36.3 (M:36.3)	2
Tax_Id=9913 Gene_Symbol=ARMC9 LisH domain-containing protein ARMC9	75.7	5.8	42.8 (M:42.8)	2
Tax_Id=9913 Gene_Symbol=TRPA1 UNCoordinated family member (unc-44)-like	134.3	7.3	70.0 (M:70.0)	4
Tax_Id=9913 Gene_Symbol=LZTS1 leucine zipper putative tumor suppressor 1	69.8	7.3	123.3 (M:123.3)	2
Tax_Id=9913 Gene_Symbol=LACTB Serine beta-lactamase-like protein LACTB, mitochondrial	61.6	8.7	55.4 (M:55.4)	3
Tax_Id=9913 Gene_Symbol=CD5L CD5L protein	50.3	5.4	156.7 (M:156.7)	7
Tax_Id=9913 Gene_Symbol=MAP7 MGC151537 protein	86.2	9.6	101.6 (M:101.6)	4
Tax_Id=9913 Gene_Symbol=MYH4 myosin, heavy chain 4, skeletal muscle	222.8	5.6	109.7 (M:109.7)	2
